# Supplementary material for: Leaf epicuticular wax and hormone‐mediated resistance to Alternaria brassicicola in broccoli
Source: Physiol Plant. 2025 Apr 4;177(2):e70172. doi: 10.1111/ppl.70172 (PMC11969423; doi:10.1111/ppl.70172)
Supplement: Supplementary file 1 — Data S1: Tables. [file PPL-177-e70172-s001.xlsx]

## Sheet: Table S1
Table S1. 20 Wax biosynthesis genes selected for qRT-PCR analysis of wax biosynthetic genes
Protein name	Top matched clones	Arabidopsis thaliana acessions	Name of homolog protein
LACS1_W1	NP_182246.1	AT2G47240	Long chain acyl-CoA synthetase 1
LACS1_W3	NP_182246.1	AT2G47240	long chain acyl-CoA synthetase 1
LACS1_W4	NP_182246.1	AT2G47240	long chain acyl-CoA synthetase 1
KCS1_W5	NP_171620.2	AT1G01120	3-ketoacyl-CoA synthase 1
KCS1_W6	AAC99312.1, AF053345	AT1G01120	fatty acid elongase 3-ketoacyl-CoA synthase 1
KCS1_W7	NP_171620.2	AT1G01120	fatty acid elongase 3-ketoacyl-CoA synthase 1
KCR1_W8	AAB82765	AT1G67730	b-keto acyl reductase, partial
ECR_W10	NP_191096.1	AT3G55360	very-long-chain enoyl-CoA reductase
CER3_W13	NP_200588.2	AT5G57800	protein ECERIFERUM 3
CER3_W14	NP_200588.2	AT5G57800	protein ECERIFERUM 3
MAH1_W15	NP_176086.1	AT1G57750	alkane hydroxylase CYP96A15
LTP2_W17	NP_181388.1	AT2G38540	non-specific lipid-transfer protein 1
LTP2_W18	NP_181388.1	AT2G38540	non-specific lipid-transfer protein 1
LTP2_W19	NP_181388.1	AT2G38540	non-specific lipid-transfer protein 1
FAR3_W20	NP_567936	AT4G33790	fatty acyl-CoA reductase CER4
FAR3_W21	NP_567936	AT4G33790	fatty acyl-CoA reductase CER4
WSD1_W22	NP_850307	AT2G38995	O-acyltransferase (WSD1-like) family protein
WSD1_W24	NP_568547.1	AT5G37300	o-acyltransferase WSD1
ABCG11_W25	NP_173226.2	AT1G17840	ABC transporter G family member 11
ABCG11_W26	NP_173226.2	AT1G17840	ABC transporter G family member 11

## Sheet: Table S2
Table S2. Primers for 20 Wax biosynthesis genes for qRT-PCR (Laila et al. 2017; Liu et al. 2017)
Arabidopsis homolog (accession number)	Gene name	Bol Id	cDNA	Primer forward (F) and reverse (R)	Product size (bp)	Sub-cellular localization
			size (bp)
NM _130292	BoLACS1.1	Bol002529	1983	F: TGAGCTTACTGATGAAGTCTTG R: ACAGAGTTTTGACCGTAGATGT	174	Endoplasmic reticulum
	BoLACS1.3	Bol029614	1755	F: CCATTCGAAGAACTATGCTC R: CATTTCGTCGACTTGTACCT	245
	BoLACS1.4	Bol002590	1983	F: CATAAAACGTTGGGCTAAAG R: TACTTGAGCAGGTTGTTCCT	231
NM_099994.3	BoKCS1.1	Bol018447	1563	F: AAGTCGGAATCTTGATCGTA R: ATTGCCGAAGTACCAGTTTA	239	Plasma membrane
	BoKCS1.2	Bol000521	738	F: AAATGTCTGTGGACTCGTTC R: CATATCTAGCTTCGGAGGTG	158
	BoKCS1.3	Bol040715	1590	F: GCCATTATACGAATCCAGAG R: GCTCAGAGAGCATATCCAAC	184
NM_105441.2	BoKCR1.1	Bol010474	636	F: GATCAATGTTGAGGGGACTA R: CCTTGAGAACTGATCCACAT	172	Endoplasmic reticulum
NM_115394.3	BoECR	Bol044348	933	F: TAGGGTTCAACATCGCTACT R: TCACCCATCTTCTTGGATAC	156
NM_125164.2	BoCER3.3	Bol012187	1893	F: ATGGTAGCTTTTTCAGCTTG R: CTCCAAAGAACATGAAGGAA	182	Plasma membrane
	BoCER3.4	Bol015584	1893	F: GGAACTGCACTTATGGTGAT R: ACCAGATCAATACGGTCAAC	187
NM_001124037.1	BoMAH1.1	Bol016302	1491	F: CACGACAAGTTCAGTTCTCA R: AAGGAGACTTGTGGTTGAAG	191
NM_129410.4	BoLTP2.1	Bol017820	405	F: AGCGGCGTTACTAGTCTAAA R: TGTAAGGAATGTTGACTCCA	154	Extracellular
	BoLTP2.2	Bol025301	360	F: GCTAGAGCCTTAGGCCCTA R: TGTTGCAGTTGGTATTGGTG	106
	BoLTP2.3	Bol025304	360	F: GCTAGCGCCTTAGGCCCTA R: CTTGTTGCAGTTGGTGTTG	108
NM_119537.6	BoFAR3.1	Bol013612	1452	F: GTTCAAGCTGGAAAACAGAA R: TTCTTTACACGAACCACCTT	152	Extracellular
	BoFAR3.2	Bol017561	1467	F: GTCCATATTGGTCATTGGAG R: CTTCTCTTTCACCACCTTGT	184	Chloroplast
NM_123089.2	BoWSD1.2	Bol020399	1443	F: TTGGGTTCCTGTTAATGTTC R: AGATTCTGCGTTTGATGTCT	187	Endoplasmic reticulum
	BoWSD1.3	Bol024738	519	F: AATCTCTTATGTCGCAGGAA R: AGCGCTTCTACAATTTCATC	153
NM_101647.4	BoABCG11.1	Bol013247	2112	F: TCTTCATCCAGGATTCACTC R: GCCAGAAAAGTTTTGGTATG	205	Plasma membrane
	BoABCG11.2	Bol030816	2103	F: TGGAGAGAGAAAACACCAAC R: GCGTCGAGCATAGTAGATTT	197
AF044573	actin1		1500	F: TTCTCTCTTCCACACGCCAT R: CTTGTCCTGCGGGTAATTCG	235
JQ435879	actin2		438	F: GTCGCTATTCAAGCTGTTCTCT R: GAGAGCTTCTCCTTGATGTCTC	251
XM_013753106	actin3		1634	F: ATCACACTTTCTACAATGAGC	241
				R: TCGTAGATTGGCACAGTGTGAG

## Sheet: Table S3
Table S3. Primers for NPR1 and PR genes developed from broccoli genome
Genes	F/R	Start-End	Length	Tm	GC %	5' --> 3' sequence	NCBI Accession
NPR1	NPR1_F	58	20	59.04	50	AAGCTTGCCAACATCTGTGG	LR031879.1
	NPR1_R	407	20	58.92	50	TTAACATCCGCAAGCTCACG
	Product size	350bp
PR1	PR1_F	76	20	59.32	50	CCTTGCTTTGCCACATCCAA	LR031872.1
Antifungal	PR1_R	429	20	58.89	55	GTTCATCCCTCGAGAGCTCA
	Product size	354bp
PR5	PR5_F	171	20	58.34	50	TACCTTAAACCCCGGAGCTT	LR031879.1:45170140-45170827
Thaumatin-like Protein	PR5_R	521	20	59.06	55	CCATCCATAACACGCAGCTC
	Product size	351bp
PR4	PR4_F	19	22	58.44	40.91	TGTGTGTTCATTTTGCTATGCG	LR031872.1:24173065-24173330
Chitinase II	PR4_R	331	20	58.76	50	CCAAACCACCGTTACTGCAT
	Product size	313bp
PR6	PR6_F	7	20	57.35	45	ACTTTCACAGCCACATCAGT	LR031880; Region: 5277547..5277726
proteinase inhibitor	PR6_R	160	20	58.73	50	CGATCGTTGCGTTCCATACA
	Product size	154bp
PR12	PR12_F	20	20	58.44	50	TCATCACCCTTCTCTTCGCT	EF423802.1
Defensins	PR12_R	219	20	59.45	50	ACACTTGTGAGCAGGGAACA
	Product size	200bp
PR13	PR13_F	17	18	57.84	55.56	GCTGAAGCGCCAACAATG	AB683153
Thionin	PR13_R	168	20	57.89	50	GCTGGGAAGACATAGTTGCA
	Product size	152bp

## Sheet: Table S4
Supplementary Table S4: Mapping statistics of RNA sequencing reads to Brassica oleracea reference genome (Var. HDEM)
Sample ID	Total Reads	Total Mapped Reads	% Total Mapped Reads	Unique Mapped Reads	% Unique Mapped Reads
1TL control	89946893	86368795	96.02	82934559	92.2
1TL inoculated	78358127	73588364	93.91	71077947	90.71
6TL control	116930121	108244545	92.57	96528586	82.55
6TL inoculated	111853745	104629210	93.54	88045758	78.72

## Sheet: Table S5
Supplementary Table S5: Significantly differentially expressed genes between inoculated true leaf 1 and inoculated true leaf 6 of broccoli
Gene ID	FPKM value in inoculated 1TL	FPKM value in control 1TL	FPKM value in inoculated 6TL	FPKM value in control 6TL	log2FoldChange_1TL inoculated Vs 6TL inoculated	pvalue	padj	Annotation
BolC1t00017H	44.163	3326.68	1477.41	0	5.06408	0.0229622	0.268724	OS10G0148100 PROTEIN
BolC1t00030H	6.79431	0	241.084	9.27699	5.14904	0.0477318	0.409654	-
BolC1t00031H	5239.55	3156.49	269.343	3670.59	-4.28188	0.0400564	0.371596	MatE
BolC1t00051H	1.13239	30.1378	1308.74	35.0464	10.1745	0.000748917	0.0479082	Cellulose synthase
BolC1t00068H	109.841	0	0	0	-9.40115	0.0171521	NA	-
BolC1t00094H	13452.7	5901.69	645.54	6862.91	-4.3812	0.0355025	0.345338	Cytochrome P450 cysteine heme-iron ligand signature.
BolC1t00097H	1.13239	0	329.393	0	8.18423	0.00760304	0.146682	consensus disorder prediction
BolC1t00103H	236.669	13.2961	0	0	-10.5086	0.00410871	0.104661	Phosphorylase Kinase; domain 1
BolC1t00104H	1309.04	33.6834	4.41546	0	-8.21164	0.00152966	0.0636919	consensus disorder prediction
BolC1t00125H	53839.3	2550.19	1010.26	2965.54	-5.7358	0.0097044	0.167023	consensus disorder prediction
BolC1t00149H	18.1182	190.577	665.851	221.617	5.19967	0.0259686	0.289064	consensus disorder prediction
BolC1t00150H	882.128	212.737	17.6618	247.386	-5.64222	0.0158784	0.219903	TAZ domain
BolC1t00156H	8559.7	2469.53	97.1401	2871.74	-6.46128	0.00498063	0.116629	Haem peroxidase superfamily signature
BolC1t00160H	9.05908	15.0689	581.957	17.5232	6.00538	0.0146054	0.20952	LYSINE-RICH ARABINOGALACTAN PROTEIN 17-RELATED
BolC1t00165H	85120.3	280.99	60.9333	326.756	-10.4479	6.45e-05	0.0360797	Cytochrome P450 family protein
BolC1t00170H	249.125	0	0.883092	0	-8.13998	0.00949122	0.164687	ARM repeat
BolC1t00171H	21646.7	49.6387	15.0126	57.7235	-10.4936	6.97e-05	0.0360797	GH3 DOMAIN-CONTAINING PROTEIN
BolC1t00174H	5813.67	1864.11	8.83092	2167.72	-9.36257	0.00029169	0.0366169	Cytochrome P450
BolC1t00177H	2578.44	20.3873	1.76618	23.7079	-10.5115	0.00020942	0.0360797	consensus disorder prediction
BolC1t00182H	984.043	0.886405	2.64927	0	-8.53689	0.00150921	0.0632713	Eukaryotic thiol (cysteine) proteases histidine active site.
BolC1t00194H	32771.2	6634.74	1298.14	7715.36	-4.65785	0.0271808	0.297369	hsfneu3
BolC1t00241H	0	0	143.061	0	9.42366	0.0130742	NA	Myb-like DNA-binding domain
BolC1t00245H	1592.13	227.806	0.883092	0	-10.816	0.000387778	0.0392924	PROTEIN SHROOM-LIKE
BolC1t00246H	2131.15	186.145	0.883092	0	-11.2366	0.000241429	0.036194	consensus disorder prediction
BolC1t00293H	22.6477	172.849	2428.5	201.001	6.74453	0.00448395	0.109	MLKL_NTD
BolC1t00317H	12.4562	45.2067	442.429	52.5696	5.15049	0.0326567	0.328938	consensus disorder prediction
BolC1t00325H	6983.42	107.255	3.53237	0	-10.949	6.9e-05	0.0360797	PROTEIN, PUTATIVE-RELATED
BolC1t00326H	1084.83	3.54562	0	0	-12.7051	0.000310029	0.0369775	consensus disorder prediction
BolC1t00338H	4.52954	31.9106	294.953	37.108	6.02494	0.0232308	0.270398	-
BolC1t00342H	3775.37	786.241	90.9584	914.299	-5.37521	0.0150474	0.213017	Sec7 domain
BolC1t00348H	5.66193	19.5009	1008.49	0	7.47665	0.0033977	0.0976608	OS02G0715300 PROTEIN
BolC1t00362H	9695.48	5327.3	120.984	6194.97	-6.32436	0.00566243	0.12432	consensus disorder prediction
BolC1t00367H	1349.8	583.255	26.4927	678.251	-5.67095	0.0135804	0.201879	consensus disorder prediction
BolC1t00395H	1.13239	0	347.938	9.27699	8.26325	0.00691231	0.138819	SAUR-LIKE AUXIN-RESPONSIVE PROTEIN FAMILY-RELATED
BolC1t00396H	7.9267	24.8193	347.938	28.8617	5.45594	0.0301119	0.313066	Auxin responsive protein
BolC1t00411H	0	39.0018	157.19	0	9.55954	0.0110097	NA	TRANSMEMBRANE PROTEIN
BolC1t00439H	189.108	2911.84	3504.99	3386.1	4.21212	0.0437274	0.390736	ALPHA-L-FUCOSIDASE 2
BolC1t00442H	366.893	10.6369	0	0	-11.1411	0.00186799	0.0710562	Zinc-containing alcohol dehydrogenases signature.
BolC1t00452H	30.5744	76.2309	1765.3	88.6468	5.85143	0.0109407	0.177641	Cyclin, N-terminal domain
BolC1t00455H	43539.1	193.236	32.6744	224.709	-10.3798	7.24e-05	0.0360797	UDP-glucoronosyl and UDP-glucosyl transferase
BolC1t00474H	0	0	180.151	0	9.75624	0.00860097	NA	OSJNBA0091C07.3 PROTEIN
BolC1t00475H	70.2079	556.663	8191.56	647.328	6.86634	0.00335933	0.0973822	FAR-N_SDR_e
BolC1t00481H	4491.04	3.54562	0.883092	0	-12.312	7.3e-05	0.0360797	SCP_3
BolC1t00501H	1168.62	22.1601	5.29855	0	-7.78491	0.00228882	0.0785214	EXPRESSED PROTEIN
BolC1t00508H	2.26477	0	171.32	7.21543	6.24113	0.0346467	NA	consensus disorder prediction
BolC1t00516H	108.709	685.191	2903.61	796.79	4.7393	0.027748	0.298933	P-loop containing nucleoside triphosphate hydrolases
BolC1t00527H	35532	6145.45	881.325	7146.37	-5.33324	0.0143722	0.207603	Domain 3, Saccharopine reductase
BolC1t00535H	1.13239	0	121.867	9.27699	6.74972	0.0422867	NA	Coil
BolC1t00542H	3940.7	561.981	9.71401	653.512	-8.66408	0.000632517	0.0451871	IQ DOMAIN-CONTAINING PROTEIN IQM3
BolC1t00545H	531.089	1.77281	4.41546	0	-6.91017	0.00752484	0.146167	ZINC/IRON TRANSPORTER
BolC1t00550H	97.3851	9.75046	0	0	-9.2275	0.0214285	NA	consensus disorder prediction
BolC1t00556H	316350	29015.6	1366.14	33741.4	-7.85517	0.00110898	0.0561757	Vacuolar-processing enzyme beta-isozyme
BolC1t00558H	6750.15	3925	276.408	0	-4.61	0.0294107	0.308287	EPHRIN TYPE-B RECEPTOR
BolC1t00599H	3.39716	0	358.535	5.15388	6.7216	0.0127129	0.193953	STKc_Aurora
BolC1t00610H	19.2506	39.0018	1153.32	0	5.90473	0.0117327	0.184742
BolC1t00611H	91.7232	121.438	1666.39	141.216	4.18329	0.048431	0.412877	consensus disorder prediction
BolC1t00619H	32.8392	156.007	731.2	181.417	4.47677	0.0451887	0.398504	proline-rich receptor-like protein kinase PERK8
BolC1t00620H	5885.01	1440.41	310.848	1675.01	-4.24272	0.0412676	0.377803	TrHb2_AtGlb3-like_O
BolC1t00634H	18.1182	117.005	996.127	136.062	5.7808	0.0137271	0.202879	consensus disorder prediction
BolC1t00696H	4.52954	0	860.131	15.4616	7.569	0.00353924	0.0994884	-
BolC1t00700H	0	0	373.548	9.27699	10.8083	0.00236932	0.0803113	BLUE COPPER PROTEIN
BolC1t00714H	9.05908	32.797	1376.74	38.1387	7.24764	0.00345254	0.0984612	O-mtase
BolC1t00724H	45.2954	125.87	1685.82	146.37	5.21793	0.019517	0.245637	Coil
BolC1t00733H	435.968	721.534	16.7787	839.052	-4.69947	0.0456682	0.400267	E-class P450 group I signature
BolC1t00846H	0	0	79.4782	0	8.57565	0.0372561	NA	-
BolC1t00847H	2.26477	0	318.796	11.3385	7.13707	0.0114331	0.182236	HLH, helix-loop-helix DNA-binding domain
BolC1t00870H	2.26477	19.5009	1514.5	22.6771	9.3852	0.000741353	0.0475434	consensus disorder prediction
BolC1t00897H	52.0897	163.985	1246.04	190.694	4.5802	0.0362119	0.349639	PA_subtilisin_like
BolC1t00938H	30.5744	1461.68	8197.74	1699.75	8.06672	0.00100667	0.0537538	-
BolC1t00975H	7.9267	15.0689	878.676	17.5232	6.79244	0.00626356	0.131651	Glycosyl hydrolases family 17
BolC1t00981H	4.52954	23.9329	585.49	27.831	7.0141	0.00693217	0.138819	OS08G0163500 PROTEIN
BolC1t01008H	2474.26	265.922	4.41546	309.233	-9.13012	0.000512438	0.0416499	Protein kinase-like (PK-like)
BolC1t01012H	2.26477	22.1601	250.798	0	6.79097	0.0176212	0.231819	GLYCINE-RICH PROTEIN
BolC1t01019H	702.079	23.9329	1.76618	27.831	-8.63475	0.00200946	0.0737977	MTAN
BolC1t01031H	37.3687	4.43203	857.482	5.15388	4.52019	0.0416391	0.379977	GDSL-like Lipase/Acylhydrolase
BolC1t01041H	2987.23	1.77281	0.883092	0	-11.7238	0.000140234	0.0360797	OS12G0527900 PROTEIN
BolC1t01049H	4.52954	30.1378	2011.68	35.0464	8.79477	0.000827335	0.0502783	Histidine decarboxylase
BolC1t01062H	19924.3	6526.6	450.377	7589.61	-5.46719	0.0127449	0.194326	Receptor-like protein kinase HSL1
BolC1t01066H	478.999	84.2085	3.53237	97.9238	-7.08317	0.0072419	0.142252	PAMP-INDUCED SECRETED PEPTIDE 1
BolC1t01080H	7212.16	879.314	98.0232	1022.53	-6.2011	0.00649941	0.134388	Ethylene responsive element binding protein signature
BolC1t01086H	3456.04	1448.39	175.735	1684.29	-4.2976	0.0405135	0.373573	MFS general substrate transporter like domains
BolC1t01092H	4.52954	0	215.474	10.3078	5.57197	0.0399955	0.371351	consensus disorder prediction
BolC1t01094H	1680.46	593.005	9.71401	689.589	-7.4345	0.00259561	0.0844419	-
BolC1t01152H	745.11	2514.73	12680.3	2924.31	4.089	0.046318	0.403158	-
BolC1t01174H	460.881	31.9106	3.53237	37.108	-7.02754	0.00776887	0.147956	consensus disorder prediction
BolC1t01189H	985.175	140.938	42.3884	163.893	-4.53859	0.039329	0.366899	KHA, dimerisation domain of potassium ion channel
BolC1t01207H	1751.8	699.374	59.1671	0	-4.88785	0.0258692	0.288208	ARABIDOPSIS THALIANA GENOMIC DNA, CHROMOSOME 5, P1 CLONE:MOK16
BolC1t01236H	19.2506	127.642	844.236	148.432	5.45466	0.0191922	0.243349	Protein of unknown function (DUF688)
BolC1t01243H	5.66193	62.9348	703.824	73.1851	6.95774	0.00631612	0.132024	Leucine-rich repeat extensin-like protein 5
BolC1t01267H	4150.19	495.501	4.41546	576.204	-9.87629	0.00021322	0.0360797	HSF-type DNA-binding
BolC1t01277H	221.948	0.886405	0.883092	0	-7.97333	0.0116898	0.184408	consensus disorder prediction
BolC1t01278H	1701.98	78.8901	0.883092	91.7391	-10.9122	0.000347777	0.037969	Glycosyl hydrolases family 16 (GH16) domain profile.
BolC1t01308H	1176.55	1020.25	7.94782	1186.42	-7.20971	0.00366933	0.100814	consensus disorder prediction
BolC1t01319H	3844.45	66.4804	15.0126	77.3082	-8.00038	0.00119893	0.0582322	Glycogen Phosphorylase B;
BolC1t01354H	6.79431	35.4562	269.343	41.2311	5.30895	0.0397168	0.369571	-
BolC1t01355H	7890.46	1035.32	71.5304	1203.95	-6.78534	0.00363049	0.100286	2g34
BolC1t01363H	1361.13	591.232	43.2715	687.528	-4.97519	0.0251034	0.283137	K+ potassium transporter
BolC1t01364H	2890.98	5.31843	0.883092	0	-11.6766	0.0001478	0.0360797	EXPRESSED PROTEIN-RELATED
BolC1t01368H	474.469	57.6163	1.76618	67.0005	-8.06944	0.00410162	0.104661	VQ motif
BolC1t01375H	15013.2	5540.03	93.6077	6442.35	-7.3253	0.00202604	0.0739555	Complement Clr-like EGF-like
BolC1t01386H	0	0	106.854	0	9.00267	0.022119	NA	-
BolC1t01387H	0	0	95.3739	0	8.83869	0.0270886	NA	#N/A
BolC1t01388H	80787.8	10277	3920.04	11950.8	-4.36514	0.0354175	0.345275	consensus disorder prediction
BolC1t01407H	2059.81	453.839	105.971	527.758	-4.28073	0.0431917	0.387861	EFh
BolC1t01421H	9926.49	257.944	7.06473	299.956	-10.4563	8.8e-05	0.0360797	Oxygen oxidoreductases covalent FAD-binding site.
BolC1t01428H	576.384	46.9795	9.71401	54.6311	-5.89076	0.015614	0.217612	consensus disorder prediction
BolC1t01429H	13.5886	16.8417	426.533	19.5848	4.97217	0.0380545	0.359076	L domain-like
BolC1t01468H	0	0	206.643	10.3078	9.95418	0.00671605	NA	CEREBLON
BolC1t01482H	11044.2	2842.7	108.62	3305.7	-6.66777	0.00400083	0.103907	Serine/Threonine protein kinases active-site signature.
BolC1t01483H	5028.92	1701.01	12.3633	1978.06	-8.66795	0.000590012	0.0436367	S-locus glycoprotein domain
BolC1t01490H	227.609	50.5251	5.29855	58.7543	-5.42476	0.0405155	0.373573	Myb-type HTH DNA-binding domain profile.
BolC1t01497H	14.721	54.9571	432.715	0	4.87745	0.0405714	0.373573	TRANSMEMBRANE PROTEIN
BolC1t01517H	172.123	0	0.883092	0	-7.60655	0.0184743	NA	POT family
BolC1t01531H	11.3239	102.823	394.742	119.57	5.12345	0.035442	0.345275	Glycosidases
BolC1t01557H	212.888	0.886405	0.883092	0	-7.91321	0.0126039	NA	OS07G0516700 PROTEIN
BolC1t01558H	38313.1	1058.37	67.9981	1230.75	-9.13802	0.000285657	0.0366169	MatE
BolC1t01565H	375.952	8201.91	74401.3	9537.77	7.62862	0.00142255	0.0621476	Peroxidase
BolC1t01569H	12327.1	2126.49	634.06	0	-4.28103	0.0389612	0.364217	consensus disorder prediction
BolC1t01572H	29.442	132.961	1528.63	154.616	5.6982	0.0129883	0.197212	L-ascorbate oxidase homolog
BolC1t01574H	1459.64	31.9106	5.29855	37.108	-8.10572	0.00155978	0.0643916	consensus disorder prediction
BolC1t01581H	6.79431	36.3426	701.175	42.2618	6.68927	0.0077356	0.147894	PROBABLE MEMBRANE PROTEIN DUF221-RELATED
BolC1t01590H	18.1182	78.8901	734.732	0	5.34169	0.0222324	0.264427	Coil
BolC1t01603H	56.6193	202.1	1356.43	235.017	4.58237	0.0355389	0.34556	OSJNBA0035M09.9 PROTEIN
BolC1t01637H	11616	2236.4	205.76	2600.65	-5.81894	0.00921056	0.162131	Cytochrome P450
BolC1t01661H	1430.2	530.07	37.0898	616.404	-5.269	0.0191582	0.24328	-
BolC1t01671H	11.3239	74.458	407.988	86.5852	5.17107	0.0335899	0.335208	consensus disorder prediction
BolC1t01700H	907.041	48.7523	13.2464	56.6927	-6.09744	0.0106452	0.175098	consensus disorder prediction
BolC1t01706H	18708.1	21486.5	209.293	24986	-6.48193	0.00472295	0.112756	tha2
BolC1t01710H	12031.6	8791.37	717.953	10223.2	-4.06675	0.0472889	0.408418	Transferase(Phosphotransferase) domain 1
BolC1t01716H	1064.44	148.916	1.76618	173.17	-9.23514	0.000958409	0.0533778	Salt stress response/antifungal
BolC1t01717H	81.5317	20.3873	0	0	-8.97116	0.0296188	NA	#N/A
BolC1t01727H	1297.71	125.87	0.883092	146.37	-10.521	0.000542173	0.0420557	Protein tyrosine and serine/threonine kinase
BolC1t01729H	261.581	9.75046	0	0	-10.653	0.00342049	0.097873	-
BolC1t01730H	639.798	223.374	14.1295	259.756	-5.50078	0.0203451	0.252326	Serine/Threonine protein kinases active-site signature.
BolC1t01732H	1785.77	314.674	8.83092	365.926	-7.65969	0.00207574	0.0750441	Salt stress response/antifungal
BolC1t01747H	31.7068	140.052	1373.21	162.863	5.4366	0.0168132	0.226713	Fringe-related protein-like
BolC1t01755H	9.05908	42.5475	4362.47	49.4773	8.91152	0.000513318	0.0416499	Glycosyl hydrolases family 28
BolC1t01788H	5.66193	17.7281	275.525	20.6155	5.60471	0.0321472	0.326383	consensus disorder prediction
BolC1t01808H	0	0	121.867	0	9.19233	0.0174602	NA	consensus disorder prediction
BolC1t01809H	0	0	416.819	1.03078	10.9665	0.00196568	0.073137	Bet v1-like
BolC1t01814H	0	0	91.8415	5.15388	8.78424	0.028954	NA	-
BolC1t01816H	19434	1126.62	20.3111	1310.12	-9.90198	0.000132131	0.0360797	Sodium/hydrogen exchanger family
BolC1t01828H	3521.72	1943.89	166.904	2260.49	-4.39914	0.0369613	0.352794	WRKY DNA -binding domain
BolC1t01836H	10.1915	27.4786	1112.7	0	6.77052	0.00567088	0.12432	OS02G0254600 PROTEIN
BolC1t01842H	38425.2	849.176	172.203	987.484	-7.80171	0.00119642	0.0582322	UDP_G4E_1_SDR_e
BolC1t01851H	6926.8	474.227	132.464	551.465	-5.70846	0.0104901	0.17443	Glycosyl hydrolase family 37 signature
BolC1t01864H	0	0	235.785	3.09233	10.1445	0.00530173	0.120715	alpha/beta hydrolase
BolC1t01892H	1162.96	54.9571	0	63.9081	-12.8054	0.000278084	0.0366169	consensus disorder prediction
BolC1t01918H	2738.11	819.925	111.27	953.468	-4.621	0.0309713	0.319193	Mitochondrial uncoupling protein 5
BolC1t01934H	0	0	182.8	1.03078	9.7773	0.00837655	NA	zinc-binding in reverse transcriptase
BolC1t01977H	432.571	3048.35	8987.22	3544.84	4.37687	0.0360261	0.348439	ACYL CARRIER PROTEIN
BolC1t01978H	1235.43	519.433	7.94782	604.035	-7.28017	0.00337802	0.0975381	consensus disorder prediction
BolC1t01983H	1617.05	1786.11	82.1275	2077.01	-4.29931	0.0438894	0.39128	LSD1 zinc finger
BolC1t01986H	9.05908	81.5493	368.249	94.8314	5.34515	0.0314247	0.321606	-
BolC1t01993H	18430.7	975.932	495.414	1134.88	-5.21727	0.0162043	0.222724	-
BolC1t02010H	1127.86	129.415	5.29855	150.493	-7.73369	0.00243399	0.0817435	Protein SRG1
BolC1t02047H	4612.21	1656.69	179.268	0	-4.68522	0.0280115	0.299837	#N/A
BolC1t02060H	1463.04	317.333	22.0773	369.018	-6.0502	0.00945732	0.164532	Glycosyl hydrolases family 16 active sites.
BolC1t02065H	0	0	173.086	0	9.69852	0.00924774	NA	CORE-2/I-BRANCHING BETA-1,6-N-ACETYLGLUCOSAMINYLTRANSFERASE FAMILY PROTEIN-RELATED
BolC1t02072H	3211.44	810.174	101.556	942.13	-4.98283	0.0219539	0.26266	ANTH_N
BolC1t02110H	1023.68	702.919	15.0126	817.406	-6.09138	0.0102119	0.171729	-
BolC1t02145H	358.966	7.97765	2.64927	0	-7.08203	0.00944292	0.164532	#N/A
BolC1t02158H	426.909	57.6163	2.64927	67.0005	-7.33211	0.00685357	0.138582	S-ADENOSYL-L-METHIONINE:CARBOXYL METHYLTRANSFERASE FAMILY PROTEIN
BolC1t02213H	0	0	473.337	3.09233	11.1499	0.00158768	0.0646314	65-kDa microtubule-associated protein 6
BolC1t02230H	7.9267	34.5698	602.268	40.2003	6.24751	0.011888	0.186153	consensus disorder prediction
BolC1t02233H	16.9858	241.989	772.705	281.402	5.5075	0.0190022	0.242022	SGNH hydrolase
BolC1t02248H	13235.3	2986.3	763.874	0	-4.11487	0.0451994	0.398504	OS01G0793500 PROTEIN
BolC1t02252H	912.703	159.553	29.142	0	-4.96892	0.0278878	0.299583	OS01G0793500 PROTEIN
BolC1t02285H	1748.4	21.2737	3.53237	24.7386	-8.95109	0.000729187	0.0474257	GH3 auxin-responsive promoter
BolC1t02288H	2410.85	1401.41	35.3237	1629.66	-6.0927	0.00815043	0.15087	PAN/Apple domain profile.
BolC1t02294H	4012.04	913.884	126.282	1062.73	-4.98956	0.0213929	0.259398	Thioredoxin-like
BolC1t02327H	0	0	279.94	1.03078	10.3921	0.00391002	0.103225	HMA
BolC1t02358H	190.241	21.2737	1.76618	24.7386	-6.75096	0.0223586	NA	O-mtase
BolC1t02359H	3364.32	82.4357	83.0106	95.8622	-5.34082	0.0157151	0.218471	Hsp20/alpha crystallin family
BolC1t02386H	4.52954	15.9553	810.678	18.554	7.48358	0.00392307	0.103336	MYB-like transcription factor
BolC1t02403H	39.6335	387.359	1220.43	450.449	4.94452	0.026586	0.292833	consensus disorder prediction
BolC1t02404H	137.019	55.8435	1.76618	64.9389	-6.2775	0.0403903	NA	ETHYLENE-RESPONSIVE TRANSCRIPTION FACTOR ERF061
BolC1t02414H	1.13239	0	120.984	10.3078	6.73923	0.0428026	NA	PROTEIN ULTRAPETALA 1
BolC1t02416H	2.26477	0	196.046	0	6.43564	0.0273453	NA	Coil
BolC1t02419H	44.163	227.806	1972.83	264.91	5.48127	0.0149579	0.212629	EXPANSIN-B3
BolC1t02437H	13.5886	36.3426	558.997	42.2618	5.36235	0.0246481	0.280231	alpha/beta-Hydrolases
BolC1t02475H	8614.06	366.085	39.7391	425.711	-7.75991	0.0013479	0.0609996	L-lactate dehydrogenase [ldh].
BolC1t02479H	1108.61	9.75046	11.4802	0	-6.59339	0.00640203	0.13311	Coil
BolC1t02483H	36.2363	121.438	787.718	141.216	4.44216	0.0454697	0.39937	X8_cls
BolC1t02495H	807.391	1.77281	0	0	-12.279	0.000495627	0.0416499	Expansin, Cellulose-binding-like domain profile.
BolC1t02498H	2.26477	0	234.019	0	6.69107	0.0199502	0.248637	consensus disorder prediction
BolC1t02499H	52.0897	621.37	4772.23	0	6.5175	0.0049773	0.116629	consensus disorder prediction
BolC1t02505H	236.669	2.65922	0	0	-10.5086	0.00410871	0.104661	PHOSPHOLIPASE A1-IBETA2, CHLOROPLASTIC
BolC1t02523H	1.13239	0	280.823	0	7.95408	0.0100414	0.169958	2OG-Fe(II) oxygenase superfamily
BolC1t02528H	9.05908	96.6182	611.982	112.355	6.07795	0.0134186	0.200642	AP2/ERF domain
BolC1t02606H	7968.6	196.782	13.2464	228.832	-9.23248	0.000305571	0.0366169	GLUCAN ENDO-1,3-BETA-GLUCOSIDASE BG1-RELATED-RELATED
BolC1t02614H	7.9267	17.7281	435.364	20.6155	5.77933	0.0206306	0.254262	consensus disorder prediction
BolC1t02620H	13.5886	42.5475	377.08	49.4773	4.79438	0.0462692	0.403063	CAMP-REGULATED PHOSPHOPROTEIN 19-RELATED PROTEIN
BolC1t02627H	2.26477	0	582.84	0	8.00754	0.00387573	0.102807	PROLINE-RICH FAMILY PROTEIN
BolC1t02638H	1.13239	0	170.437	4.12311	7.23365	0.0239494	NA	-
BolC1t02676H	1183.34	357.221	63.5826	415.403	-4.21805	0.0495672	0.417542	F-BOX ONLY PROTEIN 4
BolC1t02689H	22071.3	6084.29	653.488	7075.25	-5.07781	0.0184286	0.237561	Glycosyltransferase
BolC1t02708H	368.025	417.497	4.41546	485.496	-6.38103	0.0145524	0.209142	P450 superfamily signature
BolC1t02715H	208.359	70.9124	1.76618	82.4621	-6.8822	0.0189099	NA	-
BolC1t02766H	10.1915	29.2514	405.339	34.0156	5.31367	0.0303513	0.31453	consensus disorder prediction
BolC1t02769H	6.79431	25.7058	320.562	29.8925	5.56011	0.0296225	0.30949	consensus disorder prediction
BolC1t02770H	34346.4	400.655	46.8039	465.911	-9.5192	0.000189529	0.0360797	CYP71-like
BolC1t02778H	5.66193	31.0242	290.537	36.0772	5.68126	0.0293633	0.308233	Epidermal patterning factor proteins
BolC1t02786H	26963.2	2348.09	1676.99	2730.53	-4.007	0.0493351	0.416412	ATPS
BolC1t02828H	4.52954	0	2794.1	1.03078	9.26875	0.00047584	0.0416195	nsLTP1
BolC1t02849H	1.13239	0	167.787	0	7.21105	0.0246047	NA	consensus disorder prediction
BolC1t02972H	1281.86	190.577	4.41546	221.617	-8.18137	0.00158644	0.0646314	Tetratricopeptide repeat domain
BolC1t03001H	0	0	75.9459	4.12311	8.51006	0.0402766	NA	Receptor-like protein 44
BolC1t03024H	560.531	600.983	7.94782	698.866	-6.14003	0.0130123	0.197356	Coil
BolC1t03037H	3949.76	5248.41	225.188	6103.23	-4.13252	0.0464993	0.404102	Eukaryotic thiol (cysteine) proteases cysteine active site.
BolC1t03042H	2.26477	0	796.549	7.21543	8.45819	0.00223644	0.0775582	JCVI: pectinesterase inhibitor domain
BolC1t03047H	17058.3	3459.64	293.186	4023.12	-5.86244	0.00872695	0.156916	consensus disorder prediction
BolC1t03070H	15.8534	29.2514	1992.25	34.0156	6.97344	0.00382784	0.102523	FAS1/BIgH3 domain profile.
BolC1t03168H	2185.5	12.4097	6.18164	14.4309	-8.46567	0.000943469	0.0531206	GT1_Gtf-like
BolC1t03210H	28.3096	262.376	658.786	0	4.54043	0.0443847	0.394593	#N/A
BolC1t03261H	6497.63	1289.72	174.852	1499.78	-5.21565	0.0167988	0.226713	consensus disorder prediction
BolC1t03341H	185.711	5.31843	0	0	-10.1588	0.00643312	NA	High affinity nitrate transporter
BolC1t03359H	5.66193	28.365	229.604	0	5.34168	0.0437853	0.390736	consensus disorder prediction
BolC1t03375H	0	26.5922	67.9981	30.9233	8.35058	0.0485761	NA	consensus disorder prediction
BolC1t03382H	40526.9	6843.05	1632.84	7957.59	-4.63337	0.027757	0.298933	mRNA, clone: RTFL01-01-M20
BolC1t03471H	232.139	2.65922	0	0	-10.4807	0.00425669	0.106289	Phloem protein 2
BolC1t03501H	0	0	78.5952	4.12311	8.55953	0.0379805	NA	ATP-binding cassette, ABC transporter-type domain profile.
BolC1t03503H	1.13239	0	132.464	0	6.87002	0.0367873	NA	#N/A
BolC1t03527H	6476.11	772.059	34.4406	897.806	-7.55479	0.00170986	0.0678732	consensus disorder prediction
BolC1t03561H	12.4562	0	671.15	6.18466	5.75167	0.0165655	0.224629	CENTROMERE PROTEIN E
BolC1t03591H	567.325	285.422	4.41546	331.91	-7.00539	0.00668461	0.136401	consensus disorder prediction
BolC1t03684H	1.13239	0	152.775	4.12311	7.07583	0.0288889	NA	Ribonuclease H-like
BolC1t03711H	0	0	213.708	8.24621	10.0027	0.00632221	NA	D-alanine--D-alanine ligase family
BolC1t03722H	8403.43	468.022	271.992	544.25	-4.94929	0.0213079	0.259105	ZINC/IRON TRANSPORTER
BolC1t03806H	1953.36	78.8901	46.8039	91.7391	-5.38314	0.0162642	0.222879	consensus disorder prediction
BolC1t03817H	6913.21	1697.47	10.5971	1973.94	-9.34944	0.000281471	0.0366169	S-locus glycoprotein domain
BolC1t03982H	280.832	58.5027	5.29855	68.0312	-5.7279	0.0281715	0.300725	MATE_eukaryotic
BolC1t04022H	112.106	120.551	0	140.186	-9.4306	0.0165134	NA	Myb-type HTH DNA-binding domain profile.
BolC1t04025H	811.92	55.8435	3.53237	64.9389	-7.84447	0.00279742	0.0879328	consensus disorder prediction
BolC1t04027H	297.817	9.75046	2.64927	0	-6.81261	0.0133387	0.200014	Ethylene responsive element binding protein signature
BolC1t04038H	2059.81	5.31843	15.8956	6.18466	-7.01766	0.00355374	0.0996765	His Kinase A (phospho-acceptor) domain
BolC1t04049H	2.26477	0	215.474	3.09233	6.57196	0.0231214	NA	Coil
BolC1t04059H	7.9267	12.4097	419.469	0	5.72567	0.0219706	0.26266	#N/A
BolC1t04060H	7.9267	19.5009	284.355	0	5.16481	0.0421159	0.382142	consensus disorder prediction
BolC1t04110H	130.224	703.806	2240.4	818.436	4.10469	0.0499895	0.419301	Coil
BolC1t04139H	2.26477	61.162	842.469	0	8.53906	0.00202824	0.0739555	OS01G0778500 PROTEIN
BolC1t04149H	131.357	1.77281	0	0	-9.65922	0.012297	NA	Alternative oxidase
BolC1t04173H	1609.12	205.646	7.94782	239.14	-7.66142	0.00216276	0.0765636	consensus disorder prediction
BolC1t04195H	10.1915	30.1378	757.693	35.0464	6.21615	0.0107396	0.175491	Plant peroxidase signature
BolC1t04200H	20932.1	3548.28	271.109	4126.2	-6.27063	0.0058124	0.126046	Glycosyltransferase
BolC1t04204H	415.585	61.162	0	71.1236	-11.3209	0.00150318	0.0632713	VASCULAR-RELATED UNKNOWN PROTEIN 1-RELATED
BolC1t04206H	637.533	144.484	6.18164	168.017	-6.6883	0.00783794	0.148514	MATE_eukaryotic
BolC1t04221H	69.0755	1.77281	0	0	-8.73196	0.0397404	NA	Protein of unknown function (DUF679)
BolC1t04254H	112.106	507.024	3433.46	589.604	4.93672	0.0228177	0.267646	O-FucT_plant
BolC1t04316H	4.52954	29.2514	765.64	34.0156	7.40112	0.00433396	0.106983	Core histone H2A/H2B/H3/H4
BolC1t04332H	1571.75	700.26	62.6995	814.313	-4.64773	0.0325582	0.328335	YjgF-like
BolC1t04333H	358.966	7524.69	19544.6	8750.26	5.76677	0.00955398	0.16533	Apoptosis, Tumor Necrosis Factor Receptor Associated Protein 2; Chain A
BolC1t04338H	459.748	105.482	1.76618	122.662	-8.02397	0.00434675	0.107017	consensus disorder prediction
BolC1t04363H	6.79431	97.5046	261.395	113.385	5.26574	0.0417396	0.380109	FARNESYL DIPHOSPHATE SYNTHASE
BolC1t04415H	253.654	0	0	0	-10.6086	0.00361833	0.100159	consensus disorder prediction
BolC1t04419H	1476.63	366.972	49.4531	426.741	-4.90005	0.0263804	0.290982	Zinc finger C2H2 type domain signature.
BolC1t04421H	1921.66	1108.89	95.3739	1289.5	-4.33257	0.041632	0.379977	Amino acid permease
BolC1t04422H	103.047	17.7281	0	0	-9.30903	0.0193075	NA	GLUTAMATE RACEMASE
BolC1t04528H	5127.44	499.046	9.71401	0	-9.04386	0.000409328	0.0392924	consensus disorder prediction
BolC1t04555H	11.3239	63.8212	1223.08	74.2159	6.75498	0.00551513	0.122407	-
BolC1t04556H	1.13239	0	143.944	15.4616	6.98992	0.0319748	NA	RETICULON
BolC1t04560H	1477.76	382.927	0.883092	0	-10.7084	0.000438101	0.0397939	Prokaryotic membrane lipoprotein lipid attachment site profile.
BolC1t04574H	1238.83	11167.8	19810.4	12986.8	3.99921	0.0498538	0.418807	Glycosidases
BolC1t04575H	12.4562	17.7281	347.055	20.6155	4.80021	0.0481692	0.411883	Glycosyl hydrolase family 1 signature
BolC1t04598H	152.872	1316.31	2772.91	1530.7	4.181	0.0458023	0.400818	Ribonuclease Inhibitor
BolC1t04609H	286.494	63.8212	3.53237	74.2159	-6.34165	0.018484	0.237959	F-box domain
BolC1t04617H	3775.37	3839.91	79.4782	4465.32	-5.56986	0.0125386	0.192704	Ion transport protein
BolC1t04680H	16.9858	46.9795	536.037	0	4.97992	0.0339274	0.336919	consensus disorder prediction
BolC1t04699H	181.182	61.162	2.64927	71.1236	-6.09562	0.0330542	NA	-
BolC1t04756H	0	0	76.829	1.03078	8.52674	0.0394933	NA	-
BolC1t04801H	1.13239	0	166.021	0	7.19579	0.025057	NA	Coil
BolC1t04825H	234.404	1.77281	0.883092	0	-8.05211	0.0105911	0.174829	consensus disorder prediction
BolC1t04853H	8110.14	1414.7	23.8435	0	-8.4099	0.00069925	0.0468442	#N/A
BolC1t04856H	1315.83	127.642	45.0377	0	-4.86865	0.027753	0.298933	consensus disorder prediction
BolC1t04859H	11150.6	183.486	13.2464	213.371	-9.7172	0.000175313	0.0360797	NAC domain profile.
BolC1t04875H	3012.15	399.769	139.528	464.88	-4.43211	0.0363464	0.350078	Cysteine alpha-hairpin motif
BolC1t04877H	7962.93	303.151	213.708	352.526	-5.21953	0.0165731	0.224629	CONCANAVALIN A-LIKE LECTIN FAMILY PROTEIN
BolC1t04915H	5858.96	319.106	22.9604	371.08	-7.99527	0.00111323	0.0561757	PMR5 N terminal Domain
BolC1t04917H	66.8107	2.65922	0	0	-8.68387	0.042119	NA	Protein kinase domain profile.
BolC1t04918H	122.298	14.1825	0	0	-9.55613	0.0140388	NA	probable LRR receptor-like serine/threonine-protein kinase At1g53430
BolC1t04919H	8625.38	7703.75	361.184	8958.48	-4.57773	0.0300119	0.312153	Leucine Rich Repeat
BolC1t04924H	4113.96	530.07	191.631	616.404	-4.42408	0.0357517	0.346988	-
BolC1t04929H	4626.93	4.43203	8.83092	0	-9.03318	0.000426377	0.0392924	CYTOCHROME P450 FAMILY MEMBER
BolC1t04934H	3286.18	2.65922	2.64927	0	-10.2765	0.000187496	0.0360797	Cytochrome P450
BolC1t04935H	100.782	0	0	0	-9.27697	0.0201166	NA	#N/A
BolC1t04944H	858.348	77.1173	35.3237	0	-4.60281	0.038617	0.362509	#N/A
BolC1t04997H	546.942	26.5922	0.883092	30.9233	-9.27449	0.00234204	0.0798106	consensus disorder prediction
BolC1t05030H	6751.28	105.482	4.41546	122.662	-10.5783	9.36e-05	0.0360797	GH32_Fruct1-like
BolC1t05031H	67.9431	394.45	4470.21	458.696	6.03986	0.00793511	0.149274	Gal_Rha_Lectin_BGal
BolC1t05036H	87.1937	26.5922	0	30.9233	-9.06802	0.0262361	NA	PRENYLATED RAB ACCEPTOR 1-RELATED
BolC1t05045H	0	0	347.055	4.12311	10.7022	0.00268888	0.0859831	-
BolC1t05146H	52749.9	3752.15	94.4908	4363.28	-9.12467	0.000286436	0.0366169	ABC transporters family signature.
BolC1t05163H	754.169	70.9124	3.53237	82.4621	-7.73802	0.00319151	0.0948312	NAC domain profile.
BolC1t05175H	0	0	73.2966	0	8.45883	0.0427941	NA	OS03G0453550 PROTEIN
BolC1t05195H	6.79431	0	252.564	11.3385	5.21615	0.0442018	0.393515	Ribonuclease Inhibitor
BolC1t05199H	147285	26788.9	8410.56	31152.1	-4.13021	0.0438056	0.390736	Heat shock protein 70kD (HSP70), C-terminal subdomain
BolC1t05246H	2.26477	54.0707	208.41	62.8774	6.52386	0.0245349	NA	CFA20 domain
BolC1t05251H	262.713	203.873	2.64927	237.079	-6.63167	0.0168132	0.226713	Serine carboxypeptidase
BolC1t05258H	2.26477	16.8417	251.681	19.5848	6.79604	0.0175101	0.231476	Coil
BolC1t05260H	19.2506	95.7318	2216.56	111.324	6.84725	0.00416962	0.105642	Ribonuclease Inhibitor
BolC1t05269H	204.962	93.0726	4.41546	108.232	-5.53658	0.0410593	NA	PROTEIN TRICHOME BIREFRINGENCE-LIKE 9-RELATED
BolC1t05280H	7084.2	1599.96	430.949	1860.55	-4.03897	0.0491753	0.41575	consensus disorder prediction
BolC1t05286H	3586.26	244.648	54.7517	284.494	-6.03337	0.00813421	0.150775	ARM repeat
BolC1t05313H	1.13239	0	196.046	8.24621	7.43561	0.0187941	NA	PBD_5
BolC1t05330H	483.529	1.77281	0.883092	0	-9.09671	0.00290511	0.0903166	non-haem dioxygenase in morphine synthesis N-terminal
BolC1t05343H	674.902	39.0018	3.53237	0	-7.57782	0.00389494	0.103127	#N/A
BolC1t05374H	0	0	343.523	11.3385	10.6874	0.00273551	0.0869502	Xylanase inhibitor N-terminal
BolC1t05391H	4786.59	1543.23	275.525	1794.58	-4.1187	0.0465657	0.404542	NAC domain
BolC1t05418H	14.721	869.564	10511.4	1011.19	9.47982	0.00023405	0.036194	Gibberellin regulated protein
BolC1t05421H	4.52954	24.8193	1012.02	28.8617	7.80362	0.00267066	0.0856605	Cupin_1_3
BolC1t05430H	2698.47	1708.99	126.282	1987.34	-4.41738	0.0372022	0.35373	Transferase(Phosphotransferase) domain 1
BolC1t05448H	1029.34	75.3444	0.883092	87.616	-10.1867	0.000796688	0.0492365	Cullin repeat-like
BolC1t05466H	6835.08	414.838	3.53237	482.403	-10.918	7.16e-05	0.0360797	Glutathione S-transferase, N-terminal domain
BolC1t05467H	842.495	50.5251	2.64927	58.7543	-8.31283	0.00199117	0.0734865	Glycosyl hydrolases family 1 N-terminal signature.
BolC1t05476H	3.39716	0	345.289	13.4001	6.66729	0.0136007	0.201945	consensus disorder prediction
BolC1t05479H	372.555	11.5233	0	0	-11.1632	0.00181839	0.0701095	ALPHA 1,4-GLYCOSYLTRANSFERASE FAMILY PROTEIN
BolC1t05583H	0	0	305.55	0	10.5184	0.00335392	0.0973822	OS05G0358900 PROTEIN-RELATED
BolC1t05609H	1637.43	11.5233	1.76618	0	-9.85647	0.000453738	0.0406602	Myb-type HTH DNA-binding domain profile.
BolC1t05615H	2.26477	37.229	444.195	43.2926	7.61563	0.00629124	0.131729	FATTY ACID ACYL TRANSFERASE-RELATED
BolC1t05638H	0	0	96.257	2.06155	8.85199	0.0266505	NA	-
BolC1t05656H	1516.26	93.0726	20.3111	108.232	-6.22205	0.00802051	0.149865	Proteolipid membrane potential modulator
BolC1t05681H	3152.56	688.737	90.0753	800.913	-5.1292	0.0192358	0.243781	Phospholipase D Active site motif
BolC1t05706H	1589.87	313.787	65.3488	364.895	-4.60456	0.0337478	0.335863	consensus disorder prediction
BolC1t05767H	11421.2	1707.22	16.7787	1985.28	-9.41076	0.000238556	0.036194	NAC domain profile.
BolC1t05768H	2197.96	165.758	3.53237	192.755	-9.28121	0.000491878	0.0416499	NAC domain
BolC1t05800H	2019.04	8.86405	22.0773	10.3078	-6.5149	0.00569854	0.124614	Glu/Leu/Phe/Val dehydrogenase, dimerisation domain
BolC1t05801H	8361.53	920.089	158.073	1069.95	-5.72504	0.0102217	0.171729	consensus disorder prediction
BolC1t05827H	88.3261	7.09124	0	0	-9.08664	0.0256286	NA	Alkaline phosphatase-like
BolC1t05830H	3925.98	395.337	126.282	459.726	-4.95828	0.0220579	0.26321	Armadillo-like
BolC1t05837H	0	0	190.748	19.5848	9.8387	0.00775573	NA	Spore Coat Polysaccharide Biosynthesis Protein SpsA; Chain A
BolC1t05841H	871.937	205.646	39.7391	239.14	-4.45555	0.0434823	0.389555	CGI-141-RELATED/LIPASE CONTAINING PROTEIN
BolC1t05847H	908.173	180.827	6.18164	210.278	-7.19876	0.00423452	0.106078	-
BolC1t05880H	1.13239	0	224.305	12.3693	7.62988	0.0148628	0.211827	Peptidase family A1 domain profile.
BolC1t05897H	619.415	14.1825	8.83092	16.4924	-6.13214	0.0123841	0.191455	AS2
BolC1t05899H	35.1039	294.287	1527.75	342.218	5.44362	0.0162927	0.222879	Regulator of chromosome condensation (RCC1) repeat profile.
BolC1t05915H	28.3096	431.679	1754.7	501.988	5.95377	0.0099867	0.169418	O-FucT_plant
BolC1t05932H	1260.34	1181.58	31.7913	1374.02	-5.30899	0.0190459	0.242437	Coil
BolC1t05946H	89.4584	24.8193	0	28.8617	-9.10502	0.0250417	NA	WRKY DNA-binding domain
BolC1t05960H	60.0164	1491.82	12524.9	1734.8	7.7052	0.00139481	0.0616276	Prokaryotic-type carbonic anhydrases signature 2.
BolC2t05962H	2293.08	5.31843	34.4406	0	-6.05697	0.00850289	0.154468	#N/A
BolC2t05963H	559.398	0	0.883092	0	-9.30698	0.00225205	0.0778775	Domain of unknown function (DUF295)
BolC2t05968H	11621.7	21.2737	18.5449	24.7386	-9.29147	0.000268977	0.0366169	OS07G0183000 PROTEIN-RELATED
BolC2t05969H	66.8107	0	0	0	-8.68387	0.042119	NA	Domain of unknown function (DUF295)
BolC2t05991H	18.1182	43.4339	1259.29	50.508	6.11901	0.00945633	0.164532	LRR receptor-like serine/threonine-protein kinase ERL1
BolC2t06007H	2.26477	22.1601	665.851	25.7694	8.19963	0.00306264	0.0927293	-
BolC2t06009H	3031.4	1008.73	58.284	1173.02	-5.70068	0.0113669	0.181898	Legume lectin domain
BolC2t06058H	0	0	73.2966	0	8.45883	0.0427941	NA	PP2C-like
BolC2t06060H	480.131	111.687	11.4802	129.878	-5.38615	0.0256189	0.286651	GST_C_Lambda
BolC2t06069H	11.3239	165.758	454.792	192.755	5.32775	0.0281461	0.300712	TRICHOTHECENE 3-O-ACETYLTRANSFERASE
BolC2t06084H	0	0	133.347	0	9.32221	0.0148339	NA	#N/A
BolC2t06094H	36867.1	7635.49	1840.36	8879.11	-4.32422	0.0369185	0.352794	Heavy-metal-associated domain profile.
BolC2t06104H	3.39716	0	209.293	0	5.94501	0.0330509	NA	#N/A
BolC2t06123H	0	0	191.631	14.4309	9.84536	0.00769124	NA	Malate synthase
BolC2t06130H	2143.61	325.311	11.4802	378.295	-7.54467	0.00215872	0.0765636	NEUROPATHY TARGET ESTERASE/SWISS CHEESE D.MELANOGASTER
BolC2t06154H	1.13239	0	487.467	18.554	8.74972	0.00386639	0.102807	FAE1/Type III polyketide synthase-like protein
BolC2t06162H	1979.41	648.849	7.06473	754.528	-8.13013	0.00131595	0.0605407	SANT
BolC2t06196H	120.033	13.2961	0	0	-9.52916	0.014538	NA	-
BolC2t06206H	88.3261	417.497	1870.39	485.496	4.40435	0.0393451	0.366914	OMEGA-6 FATTY ACID DESATURASE, CHLOROPLASTIC
BolC2t06226H	13.5886	24.8193	407.988	28.8617	4.90804	0.0408479	0.375306	G2/mitotic-specific cyclin
BolC2t06257H	1630.63	81.5493	53.8686	94.8314	-4.9198	0.0254553	0.285681	SULFOTRANSFERASE SULT
BolC2t06269H	75.8698	1.77281	0	0	-8.86732	0.0336871	NA	#N/A
BolC2t06275H	19555.2	189.691	43.2715	220.586	-8.81982	0.000417893	0.0392924	-
BolC2t06290H	522.03	46.0931	9.71401	53.6004	-5.74786	0.0184444	0.237645	PROTEIN CUP-SHAPED COTYLEDON 2-RELATED
BolC2t06293H	288.758	1145.24	6122.47	1331.76	4.40618	0.0355915	0.345808	FAMILY REGULATORY PROTEIN, PUTATIVE (AFU_ORTHOLOGUE AFUA_3G14730)-RELATED
BolC2t06315H	18599.4	18901.7	501.596	21980.3	-5.21253	0.0162746	0.222879	Alpha galactosidase C-terminal beta sandwich domain
BolC2t06347H	198.167	363.426	0	422.618	-10.2525	0.00570164	NA	PROTEIN EXORDIUM-LIKE 5
BolC2t06371H	45.2954	428.134	2320.76	497.865	5.67908	0.0121371	0.188895	PMEI-like_3
BolC2t06394H	18.1182	21.2737	672.916	24.7386	5.2149	0.0255403	0.286296	Thioesterase/thiol ester dehydrase-isomerase
BolC2t06401H	1.13239	63.8212	268.46	74.2159	7.88912	0.0108589	0.176649	EPIDERMAL PATTERNING FACTOR-LIKE PROTEIN 4
BolC2t06404H	6.79431	24.8193	1377.62	28.8617	7.6636	0.00245277	0.08175	MATE_eukaryotic
BolC2t06452H	40.7659	126.756	937.843	147.401	4.5239	0.0405364	0.373573	brlzneu
BolC2t06458H	6.79431	251.739	6115.41	292.74	9.81385	0.000204129	0.0360797	-
BolC2t06460H	1143.71	999.865	52.9855	1162.72	-4.43193	0.0416328	0.379977	till_3
BolC2t06486H	80.3994	814.606	6139.25	947.284	6.25472	0.00626773	0.131651	alpha/beta hydrolase
BolC2t06491H	0	0	312.614	5.15388	10.5514	0.0032226	0.0950908	DENR_C
BolC2t06495H	7.9267	42.5475	382.379	49.4773	5.59211	0.0256909	0.287071	MCP/YpsA-like
BolC2t06524H	3.39716	31.9106	1203.65	37.108	8.46882	0.0015026	0.0632713	CYCLIN-DEPENDENT KINASE-LIKE PROTEIN
BolC2t06526H	0	43.4339	146.593	50.508	9.45885	0.0125094	NA	DNA DAMAGE-REPAIR/TOLERATION PROTEIN DRT100
BolC2t06535H	2.26477	56.7299	1909.24	0	9.71935	0.000501554	0.0416499	OS09G0508200 PROTEIN
BolC2t06542H	202.697	94.8454	3.53237	110.293	-5.84247	0.0343919	NA	Jas motif
BolC2t06547H	5590.59	1966.93	15.8956	2287.29	-8.45813	0.000708221	0.0470354	GH3 auxin-responsive promoter
BolC2t06548H	148.342	7.09124	0.883092	0	-7.39204	0.0240798	NA	consensus disorder prediction
BolC2t06552H	9.05908	20.3873	351.47	23.7079	5.27787	0.0339375	0.336919	OLIGOPEPTIDE TRANSPORTER-RELATED
BolC2t06558H	0	0	82.1275	1.03078	8.62296	0.0352021	NA	IQ calmodulin-binding motif
BolC2t06583H	26.0449	265.922	1360.84	309.233	5.70734	0.0132742	0.199418	consensus disorder prediction
BolC2t06605H	10.1915	115.233	1761.77	134.001	7.43348	0.00265388	0.0856355	Isocitrate/Isopropylmalate dehydrogenase-like
BolC2t06661H	26.0449	370.517	611.982	430.865	4.55441	0.0450271	0.397867	TRANSCRIPTION FACTOR MYB8-RELATED-RELATED
BolC2t06671H	399.732	75.3444	7.06473	87.616	-5.82219	0.0204689	0.25337	OLIGOPEPTIDE TRANSPORTER-RELATED
BolC2t06688H	0	0	246.383	16.4924	10.2079	0.0049022	0.115641	Myc-type, basic helix-loop-helix (bHLH) domain profile.
BolC2t06691H	200.432	7.97765	1.76618	0	-6.82625	0.0203127	NA	consensus disorder prediction
BolC2t06694H	5.66193	59.3892	1627.54	69.062	8.16714	0.00150497	0.0632713	EXTENSIN, PROLINE-RICH PROTEIN
BolC2t06695H	1495.88	48.7523	65.3488	56.6927	-4.51665	0.0368105	0.35242	OS05G0424000 PROTEIN-RELATED
BolC2t06697H	6.79431	283.65	1773.25	329.848	8.02781	0.00160444	0.0649887	SANT
BolC2t06735H	2.26477	23.0465	5077.78	0	11.1305	9.87e-05	0.0360797	MENTAL RETARDATION GTPASE ACTIVATING PROTEIN
BolC2t06736H	1.13239	0	590.788	0	9.02705	0.00278845	0.0877586	#N/A
BolC2t06763H	0	0	664.968	8.24621	11.6403	0.000909016	0.0521387	Probable inactive receptor kinase RLK902
BolC2t06768H	305.744	237.557	4.41546	276.248	-6.11355	0.0202948	0.25207	Ribonuclease Inhibitor
BolC2t06770H	0	0	88.3092	0	8.72766	0.0310189	NA	Transmembrane amino acid transporter protein
BolC2t06791H	0	0	242.85	0	10.1871	0.00502986	0.117324	Coil
BolC2t06800H	0	0	209.293	4.12311	9.97255	0.00656391	NA	Cyclin A1
BolC2t06809H	125.695	4.43203	0	0	-9.59566	0.0133546	NA	consensus disorder prediction
BolC2t06812H	167.593	129.415	0.883092	150.493	-7.56807	0.0193775	NA	Protein kinase domain profile.
BolC2t06824H	49.825	337.72	1444.74	392.726	4.85779	0.0276415	0.29874	MALTOSE EXCESS PROTEIN 1, CHLOROPLASTIC-RELATED
BolC2t06847H	755.301	66.4804	9.71401	77.3082	-6.28078	0.00990135	0.16888	NA+/CA2+ K+ INDEPENDENT EXCHANGER
BolC2t06896H	26.0449	222.488	1307.86	258.725	5.65005	0.0141139	0.206016	Neprosin activation peptide
BolC2t06900H	22.6477	94.8454	1404.12	110.293	5.95413	0.0105767	0.174732	Putative receptor-like serine/threonine-protein kinase
BolC2t06934H	29.442	201.214	4170.84	233.986	7.14629	0.00275748	0.087403	HMA
BolC2t06946H	362.363	3309.84	7121.25	3848.92	4.29662	0.0390502	0.364783	ADP-glucose pyrophosphorylase signature 1.
BolC2t06991H	1234.3	30.1378	3.53237	35.0464	-8.44875	0.00133494	0.0606112	Peroxidase, domain 2
BolC2t07005H	84.9289	1.77281	0	0	-9.03005	0.0275169	NA	TRANSMEMBRANE PROTEIN
BolC2t07006H	186.844	12.4097	2.64927	0	-6.14001	0.0312798	NA	consensus disorder prediction
BolC2t07010H	2153.8	94.8454	21.1942	110.293	-6.667	0.00487135	0.115208	Phosphorylase Kinase; domain 1
BolC2t07030H	5715.15	296.946	43.2715	345.31	-7.04516	0.0028847	0.0897917	Raffinose synthase or seed imbibition protein Sip1
BolC2t07051H	7.9267	14.1825	2718.16	16.4924	8.42165	0.000948016	0.0531206	Germin family signature.
BolC2t07073H	77.0022	1.77281	0	0	-8.88869	0.0328102	NA	AUXIN-INDUCED PROTEIN-LIKE-RELATED
BolC2t07085H	486.926	3996.8	12091.3	4647.77	4.63412	0.0282352	0.301034	Glycosyl hydrolase family protein
BolC2t07087H	31215.3	1434.2	413.287	1667.8	-6.2389	0.00595284	0.128112	Aldehyde oxidase/xanthine dehydrogenase, a/b hammerhead
BolC2t07089H	403.129	7.97765	3.53237	0	-6.83439	0.00991815	0.16888	-
BolC2t07094H	33026	25212	1649.62	29318.4	-4.32335	0.0369795	0.352794	Ribonuclease Inhibitor
BolC2t07118H	7859.89	4166.99	362.068	4845.68	-4.44013	0.0341407	0.337885	-
BolC2t07132H	2228.53	764.081	107.737	888.529	-4.37046	0.0395534	0.368722	consensus disorder prediction
BolC2t07144H	6989.08	972.387	97.1401	1130.76	-6.16883	0.00672102	0.136691	CCR4-NOT TRANSCRIPTION COMPLEX SUBUNIT
BolC2t07145H	1994.13	159.553	8.83092	0	-7.8189	0.00172645	0.0681081	PUTATIVE-RELATED
BolC2t07189H	74.7374	206.532	1828.88	240.171	4.61298	0.0328902	0.330768	GLUCOMANNAN 4-BETA-MANNOSYLTRANSFERASE 9
BolC2t07202H	7172.53	171.076	407.105	198.94	-4.13896	0.0449474	0.397794	Serine carboxypeptidase S28, SKS domain
BolC2t07227H	1504.94	0.886405	4.41546	0	-8.41284	0.00120136	0.0582322	Glyco_tranf_GTA_type
BolC2t07233H	0	0	83.0106	3.09233	8.63839	0.0345547	NA	Transcription termination factor 3, mitochondrial
BolC2t07271H	0	0	84.7768	0	8.66876	0.0333121	NA	consensus disorder prediction
BolC2t07295H	238.933	179.94	0	209.248	-10.5223	0.00403744	0.104232	CCT motif
BolC2t07318H	894.584	401.542	23.8435	466.942	-5.2295	0.0224795	0.265547	-
BolC2t07324H	2775.48	1105.35	52.9855	1285.38	-5.71094	0.0113906	0.182163	Cullin repeat-like
BolC2t07409H	13.5886	31.0242	439.78	36.0772	5.01629	0.0362396	0.349708	TPR-like
BolC2t07429H	5.66193	0	248.149	10.3078	5.45374	0.0384186	0.361577	Protein tyrosine and serine/threonine kinase
BolC2t07495H	114.371	0.886405	0.883092	0	-7.01683	0.0379147	NA	#N/A
BolC2t07496H	1759.73	54.9571	31.7913	0	-5.79052	0.0114522	0.182236	#N/A
BolC2t07499H	0	0	364.717	0	10.7738	0.00246859	0.0820421	-
BolC2t07527H	913.835	447.635	0	520.542	-12.4577	0.000406625	0.0392924	Xylose isomerase-like
BolC2t07536H	1.13239	18.6145	151.892	21.6463	7.06746	0.0291766	NA	zinc-binding in reverse transcriptase
BolC2t07544H	182.314	70.9124	1.76618	82.4621	-6.68956	0.0241716	NA	C2H2 AND C2HC ZINC FINGERS SUPERFAMILY PROTEIN
BolC2t07547H	458.616	26.5922	0	30.9233	-11.463	0.00126833	0.0597286	Cotton fibre expressed protein
BolC2t07571H	556.001	263.262	7.94782	306.141	-6.12832	0.013195	0.199048	HOMEOBOX PROTEIN WARIAI
BolC2t07573H	12540	563.754	10.5971	655.574	-10.2085	0.000104369	0.0360797	E-class P450 group I signature
BolC2t07605H	3227.3	468.022	11.4802	544.25	-8.13495	0.00110218	0.0561757	Myc-type, basic helix-loop-helix (bHLH) domain profile.
BolC2t07613H	7353.71	5240.43	253.447	6093.95	-4.85866	0.0232999	0.270814	Glycosidases
BolC2t07615H	81.5317	15.9553	0	0	-8.97116	0.0296188	NA	#N/A
BolC2t07632H	0	0	223.422	4.12311	10.0668	0.00583771	0.126273	ARABINOGALACTAN PEPTIDE 1
BolC2t07657H	347.642	204.76	5.29855	238.109	-6.0358	0.0193541	0.244431	Zinc finger C2H2 type domain profile.
BolC2t07715H	2.26477	28.365	304.667	0	7.07167	0.0124091	0.191675	Coil
BolC2t07719H	2317.99	655.94	17.6618	762.775	-7.03603	0.00338778	0.0975381	-
BolC2t07754H	3.39716	122.324	4551.45	142.247	10.3877	0.000159149	0.0360797	ACT-like
BolC2t07793H	1150.5	39.0018	11.4802	45.3542	-6.64691	0.00602078	0.12922	GH3 DOMAIN-CONTAINING PROTEIN
BolC2t07859H	0	0	124.516	0	9.22336	0.0167944	NA	-
BolC2t07897H	15564.6	4238.79	679.981	4929.17	-4.51658	0.0312752	0.320925	Homogentisate 1,2-dioxygenase
BolC2t07920H	174.387	834.107	10566.2	0	5.92101	0.00838912	0.153055	consensus disorder prediction
BolC2t07976H	64.546	0	0	0	-8.63411	0.0447102	NA	#N/A
BolC2t08011H	600.164	20.3873	8.83092	23.7079	-6.08659	0.0130613	0.197653	Zinc finger RING-type profile.
BolC2t08065H	4.52954	60.2756	460.974	70.0928	6.66914	0.0105711	0.174732	ABC-2 type transporter
BolC2t08079H	358.966	176.395	2.64927	205.125	-7.08203	0.00944292	0.164532	-
BolC2t08080H	609.223	251.739	1.76618	292.74	-8.43009	0.00259693	0.0844419	COPPER TRANSPORT PROTEIN FAMILY-RELATED
BolC2t08090H	335.186	25.7058	7.06473	0	-5.56812	0.0277125	0.298831	#N/A
BolC2t08091H	3801.42	306.696	225.188	0	-4.07729	0.048948	0.415066	consensus disorder prediction
BolC2t08117H	1906.94	2737.22	26.4927	3183.04	-6.16945	0.00795027	0.149274	PAR1 protein
BolC2t08123H	2207.02	24.8193	68.8811	28.8617	-5.0018	0.0225485	0.265966	consensus disorder prediction
BolC2t08203H	64.546	998.092	46491.2	1160.65	9.49237	0.000193853	0.0360797	LIPOXYGENASE
BolC2t08296H	880.996	473.34	14.1295	550.435	-5.9623	0.0120892	0.188322	-
BolC2t08312H	1751.8	335.061	54.7517	389.633	-4.99974	0.0234107	0.271483	-
BolC2t08318H	388.408	8.86405	7.94782	10.3078	-5.61081	0.0243912	0.279142	Short-chain dehydrogenase/reductase (SDR) superfamily signature
BolC2t08341H	57664.5	8316.25	290.537	9670.74	-7.63273	0.00141912	0.0621476	S-ADENOSYL-L-METHIONINE:CARBOXYL METHYLTRANSFERASE FAMILY PROTEIN
BolC2t08363H	616.018	209.192	24.7266	243.263	-4.63879	0.0416309	0.379977	1,3-beta-glucan synthase subunit FKS1, domain-1
BolC2t08364H	784.743	286.309	0	332.941	-12.2379	0.00051891	0.0416499	Protein kinase domain profile.
BolC2t08373H	31.7068	112.573	1024.39	130.909	5.01381	0.0261963	0.289896	Transferase(Phosphotransferase) domain 1
BolC2t08379H	77.0022	54.0707	0	62.8774	-8.88869	0.0328102	NA	Wall-associated receptor kinase galacturonan-binding
BolC2t08380H	451.822	651.508	16.7787	757.621	-4.751	0.043202	0.387861	Protein kinases ATP-binding region signature.
BolC2t08381H	1684.99	1900.45	64.4657	2209.98	-4.70802	0.0305249	0.31556	OS01G0690200 PROTEIN
BolC2t08383H	241.198	128.529	6.18164	149.463	-5.28602	0.0424831	0.383972	consensus disorder prediction
BolC2t08384H	2056.41	233.125	6.18164	271.094	-8.37783	0.00104526	0.0548957	Protein kinase domain
BolC2t08394H	8751.07	740.148	267.577	860.698	-5.03138	0.0197036	0.246406	Phosphomannose isomerase type I C-terminal
BolC2t08401H	441.63	9.75046	1.76618	0	-7.96597	0.00468141	0.112301	Cytochrome P450
BolC2t08464H	335.186	11.5233	7.94782	0	-5.3982	0.031322	0.320969	ACID PHOSPHATASE/VANADIUM-DEPENDENT HALOPEROXIDASE-RELATED PROTEIN
BolC2t08475H	1.13239	0	2697.84	5.15388	11.2181	0.000235797	0.036194	Pectate lyase
BolC2t08479H	1585.34	5.31843	2.64927	0	-9.22488	0.000653936	0.0457289	#N/A
BolC2t08486H	27.1772	1725.83	3278.92	2006.92	6.91465	0.0035901	0.0997102	SGNH hydrolase
BolC2t08491H	7497.52	1337.59	192.514	0	-5.28332	0.0156554	0.217878	#N/A
BolC2t08492H	528.824	179.054	3.53237	0	-7.22593	0.00605195	0.129427	consensus disorder prediction
BolC2t08498H	17309.6	3178.65	33.5575	3696.36	-9.01062	0.000344536	0.0379049	AdoMet_MTases
BolC2t08499H	189.108	5.31843	1.76618	0	-6.74235	0.0226049	NA	Reverse transcriptase-like
BolC2t08559H	574.119	0	0	0	-11.7871	0.000867148	0.0514723	consensus disorder prediction
BolC2t08575H	0	0	311.731	0	10.5473	0.00323855	0.0953616	consensus disorder prediction
BolC2t08590H	0	0	205.76	5.15388	9.948	0.00676801	NA	ATP-dependent Clp protease adapter protein CLPS1, chloroplastic
BolC2t08597H	474.469	15.9553	1.76618	18.554	-8.06944	0.00410162	0.104661	PROTEIN IDA-LIKE 5
BolC2t08743H	3.39716	0	512.193	4.12311	7.23617	0.00671705	0.136691	TB2/DP1, HVA22 family
BolC2t08754H	155.137	29.2514	2.64927	34.0156	-5.87172	0.0434829	NA	consensus disorder prediction
BolC2t08766H	2564.85	202.987	2.64927	236.048	-9.91895	0.000285983	0.0366169	Actin-crosslinking proteins
BolC2t08768H	746.242	227.806	7.94782	264.91	-6.55287	0.00796774	0.149274	ACTIN CROSS-LINKING PROTEIN (DUF569)
BolC2t08769H	743.977	4.43203	0.883092	0	-9.71836	0.00137806	0.0612782	GLUTATHIONE S-TRANSFERASE, GST, SUPERFAMILY, GST DOMAIN CONTAINING
BolC2t08770H	721.329	10.6369	0	0	-12.1164	0.000594952	0.0436367	Glutaredoxin
BolC2t08787H	82.6641	16.8417	0	0	-8.99106	0.0288926	NA	consensus disorder prediction
BolC2t08807H	0	0	644.657	0	11.5956	0.000955686	0.0533762	consensus disorder prediction
BolC2t08825H	195.903	460.044	4.41546	534.973	-5.47136	0.0443911	NA	Phosphorylase Kinase; domain 1
BolC2t08835H	28.3096	522.979	1195.71	608.158	5.40041	0.017993	0.23412	Putative carboxyl-terminal proteinase
BolC2t08911H	1.13239	0	155.424	7.21543	7.10063	0.0280514	NA	-
BolC2t08970H	469.94	27.4786	4.41546	0	-6.7337	0.00937512	0.163827	consensus disorder prediction
BolC2t08986H	532.221	483.091	15.0126	561.773	-5.14773	0.0293935	0.308233	Potato type II proteinase inhibitor family
BolC2t08989H	223.08	954.658	2.64927	1110.15	-6.39574	0.022696	0.267202	O-ACYLTRANSFERASE (WSD1-LIKE) FAMILY PROTEIN
BolC2t08992H	1518.53	1664.67	6.18164	1935.8	-7.94039	0.00175042	0.0687778	WS/DGAT C-terminal domain
BolC2t09006H	304.612	69.1396	7.94782	80.4006	-5.26021	0.0367854	0.35232	consensus disorder prediction
BolC2t09007H	2.26477	0	1140.95	14.4309	8.9766	0.00120084	0.0582322	Plastocyanin-like domain
BolC2t09022H	80.3994	6073.65	3069.63	7062.88	5.25473	0.0172463	0.229747	STI
BolC2t09025H	394.07	770.286	2.64927	895.745	-7.21663	0.00794582	0.149274	STI-like
BolC2t09058H	19275.5	1590.21	161.606	1849.21	-6.89807	0.0031033	0.093738	Lipoxygenase
BolC2t09094H	0	0	158.956	0	9.57566	0.0107871	NA	-
BolC2t09165H	5.66193	0	248.149	11.3385	5.45374	0.0384186	0.361577	JCVI: auxin efflux carrier
BolC2t09176H	0	47.8659	95.3739	55.6619	8.83869	0.0270886	NA	consensus disorder prediction
BolC2t09186H	8951.51	436.111	22.0773	507.142	-8.66333	0.00053242	0.0419617	Strictosidine synthase
BolC2t09189H	489.19	309.355	5.29855	359.741	-6.52858	0.0105609	0.174732	MYB FAMILY TRANSCRIPTION FACTOR
BolC2t09227H	3.39716	52.2979	440.663	0	7.01916	0.00878858	0.157307	#N/A
BolC2t09231H	38027.8	109.914	28.2589	127.816	-10.394	7.22e-05	0.0360797	GLUTATHIONE S-TRANSFERASE, GST, SUPERFAMILY, GST DOMAIN CONTAINING
BolC2t09233H	1160.7	522.093	14.1295	0	-6.36007	0.00771539	0.147733	#N/A
BolC2t09240H	67.9431	573.504	14236.3	0	7.71101	0.00137444	0.0612782	#N/A
BolC2t09241H	40.7659	68.2532	903.403	79.3698	4.46993	0.0428117	0.385714	consensus disorder prediction
BolC2t09245H	1721.23	1265.79	45.0377	1471.95	-5.25611	0.0186657	0.239143	Helical hairpin bin
BolC2t09259H	2.26477	0	260.512	5.15388	6.84579	0.0164556	0.224466	-
BolC2t09273H	11.3239	73.5716	583.724	85.5544	5.68783	0.0186731	0.239143	Zinc-finger homeodomain protein 2
BolC2t09277H	18435.2	591.232	74.1797	687.528	-7.95714	0.00104262	0.0548957	-
BolC2t09280H	3.39716	26.5922	246.383	30.9233	6.18039	0.0248212	0.281072	Aspartate/ornithine carbamoyltransferase, Asp/Orn binding domain
BolC2t09304H	2.26477	0	228.721	0	6.65803	0.020785	0.255056	OS06G0326200 PROTEIN
BolC2t09308H	0	0	70.6473	16.4924	8.40572	0.0455505	NA	SAUR-LIKE AUXIN-RESPONSIVE PROTEIN FAMILY-RELATED
BolC2t09321H	73.605	3947.16	1523.33	4590.05	4.37128	0.0417546	0.380109	DEFENSIN-LIKE PROTEIN 1
BolC2t09324H	83.7965	258.83	2475.31	300.987	4.88456	0.0247851	0.280913	-
BolC2t09368H	21.5153	95.7318	946.674	0	5.45941	0.0183657	0.23711	#N/A
BolC2t09412H	4915.68	69.1396	24.7266	80.4006	-7.63511	0.00163762	0.0658247	PADRE domain
BolC2t09479H	3055.18	253.512	58.284	294.802	-5.71195	0.0112363	0.18026	Clavaminate synthase-like
BolC2t09489H	0	0	475.103	15.4616	11.1553	0.00157783	0.0646314	-
BolC2t09499H	0	0	67.9981	10.3078	8.35058	0.0485761	NA	S-adenosyl-L-methionine-dependent methyltransferases
BolC2t09512H	306.876	128.529	10.5971	0	-4.85586	0.0488303	0.414937	#N/A
BolC2t09513H	0	0	94.4908	4.12311	8.82527	0.0275376	NA	OS05G0424000 PROTEIN-RELATED
BolC2t09525H	148.342	0.886405	1.76618	1.03078	-6.39206	0.0350884	NA	cyt_b5_reduct_like
BolC2t09539H	1545.71	22.1601	7.94782	25.7694	-7.60341	0.00231508	0.0791031	STAS_SulP_like_sulfate_transporter
BolC2t09558H	63.4136	3.54562	0	0	-8.60858	0.0460933	NA	Pumilio RNA-binding repeat profile.
BolC2t09573H	2285.15	218.942	0.883092	254.602	-11.3373	0.000215695	0.0360797	VQ motif
BolC2t09596H	96.2528	5.31843	0	0	-9.21063	0.021907	NA	Peroxidase
BolC2t09604H	218.55	3.54562	0	0	-10.3937	0.00475668	NA	Protein kinase domain profile.
BolC2t09649H	3494.54	1176.26	145.71	1367.84	-4.58388	0.0313248	0.320969	YT521-B-like domain
BolC2t09663H	0	0	445.078	9.27699	11.0611	0.0017596	0.0687778	JCVI: 3-deoxy-8-phosphooctulonate synthase
BolC2t09680H	31.7068	74.458	740.914	86.5852	4.54643	0.0425254	0.384083	consensus disorder prediction
BolC2t09692H	0	0	97.1401	6.18466	8.86516	0.0262229	NA	Domain of unknown function (DUF295)
BolC2t09701H	6162.44	824.357	25.6097	958.622	-7.91059	0.00120305	0.0582322	consensus disorder prediction
BolC2t09702H	3525.12	2998.71	49.4531	3487.12	-6.1554	0.0072563	0.14236	Natural resistance-associated macrophage protein signature
BolC2t09703H	618.282	283.65	7.06473	329.848	-6.45142	0.00961519	0.165935	FR_SDR_e
BolC2t09742H	5329.01	765.854	42.3884	890.591	-6.97398	0.0031191	0.0939461	consensus disorder prediction
BolC2t09744H	1541.18	442.316	40.6222	514.357	-5.24557	0.0192546	0.243886	tpr_5
BolC2t09763H	713.403	31.0242	0	36.0772	-12.1004	0.000605773	0.0438966	consensus disorder prediction
BolC2t09764H	12625	390.905	15.0126	454.572	-9.71578	0.000171476	0.0360797	-
BolC2t09806H	173.255	3.54562	0	0	-10.0586	0.00732237	NA	FRINGE-RELATED
BolC2t09822H	637.533	7.97765	0.883092	0	-9.4956	0.00179599	0.0696671	C2 domain profile.
BolC2t09849H	257.051	21.2737	1.76618	24.7386	-7.18519	0.0128052	0.195012	TRANSCRIPTION FACTOR MYB51-LIKE ISOFORM X1
BolC2t09864H	824.377	142.711	8.83092	165.955	-6.54453	0.00761918	0.146687	WAT1-RELATED PROTEIN
BolC2t09882H	110.974	5.31843	0.883092	0	-6.97333	0.0399278	NA	#N/A
BolC2t09889H	1.13239	0	151.892	2.06155	7.06746	0.0291766	NA	ZINC FINGER DHHC DOMAIN CONTAINING PROTEIN
BolC2t09900H	3.39716	22.1601	802.73	25.7694	7.88439	0.00303602	0.0923324	Glycosyl hydrolases family 9 (GH9) active site signature 3.
BolC2t09943H	14562.5	12446	200.462	14473.1	-6.18272	0.00640415	0.13311	Main.5: Phi-like
BolC2t10053H	570.722	4.43203	0.883092	0	-9.33589	0.00217498	0.0768499	Cysteine-rich receptor-like protein kinase 28
BolC2t10091H	47.5602	200.328	1863.32	232.955	5.29197	0.0179248	0.233664	CuRO_1_AAO_like_1
BolC2t10156H	19.2506	147.143	668.5	171.109	5.11794	0.0277023	0.298831	PROTEIN STAY-GREEN 1, CHLOROPLASTIC-RELATED
BolC2t10166H	0	85.0949	82.1275	0	8.62296	0.0352021	NA	consensus disorder prediction
BolC2t10177H	772.287	0.886405	0	0	-12.2149	0.000532513	0.0419617	Thaumatin family
BolC2t10193H	0	0	413.287	6.18466	10.9542	0.00199424	0.0734865	Papain cysteine protease (C1) family signature
BolC2t10239H	0	0	72.4135	0	8.44134	0.0436849	NA	#N/A
BolC2t10294H	112.106	525.638	2749.06	0	4.616	0.0311717	0.320687	#N/A
BolC2t10367H	7.9267	0	489.233	0	5.94763	0.0169181	0.227751	#N/A
BolC2t10368H	15.8534	0	412.404	0	4.70118	0.0473947	0.408525	#N/A
BolC2t10382H	0	0	69.7642	1.03078	8.38757	0.0465275	NA	B3_DNA
BolC2t10471H	140.416	678.986	7517.76	789.575	5.74251	0.010131	0.170908	-
BolC2t10505H	2410.85	1271.11	21.1942	1478.13	-6.82966	0.00407577	0.104621	Phytochelatin synthase
BolC2t10586H	19.2506	59.3892	1014.67	69.062	5.71995	0.0143598	0.207603	NAD(P)H-QUINONE OXIDOREDUCTASE SUBUNIT 2 B, CHLOROPLASTIC
BolC2t10603H	7.9267	18.6145	777.121	0	6.61524	0.00770902	0.147722	consensus disorder prediction
BolC2t10638H	36894.2	1285.29	35.3237	1494.63	-10.0284	0.000107992	0.0360797	Transferase(Phosphotransferase) domain 1
BolC2t10721H	2205.89	0	0	0	-13.729	0.000104812	0.0360797	PROTEIN DOWNSTREAM OF FLC-RELATED
BolC2t10722H	373788	120.551	284.355	140.186	-10.3602	6.89e-05	0.0360797	Eukaryotic thiol (cysteine) proteases histidine active site.
BolC2t10723H	8501.95	1065.46	412.404	1238.99	-4.36562	0.0364372	0.350687	-
BolC2t10728H	7.9267	118.778	1376.74	138.124	7.44028	0.00294137	0.0910007	SGNH hydrolase
BolC2t10729H	48.6926	316.447	1289.31	367.987	4.72675	0.0316992	0.323506	GDSL esterase/lipase APG
BolC2t10768H	377.084	105.482	5.29855	0	-6.15308	0.016755	0.22665	#N/A
BolC2t10772H	588.84	258.83	6.18164	300.987	-6.57367	0.0090078	0.160219	WRKY DNA -binding domain
BolC2t10799H	1.13239	0	169.554	2.06155	7.22616	0.0241648	NA	Aluminium activated malate transporter
BolC2t10850H	407.659	32.797	15.8956	38.1387	-4.68061	0.047806	0.410013	Invertase/pectin methylesterase inhibitor family protein
BolC2t10957H	10.1915	182.599	988.179	212.34	6.59931	0.00690545	0.138819	TRYPTOPHAN RNA-BINDING ATTENUATOR PROTEIN-LIKE PROTEIN
BolC2t10963H	3.39716	24.8193	863.664	28.8617	7.98995	0.00267137	0.0856605	Pectinesterase
BolC2t10970H	25539.8	399.769	15.0126	464.88	-10.7322	5.27e-05	0.0360797	SLC13_permease
BolC2t11025H	8355.87	362.54	423.001	421.588	-4.30401	0.038551	0.362311	consensus disorder prediction
BolC2t11092H	10514.2	1079.64	13.2464	1255.49	-9.63242	0.000193265	0.0360797	-
BolC2t11102H	35.1039	525.638	7823.31	611.25	7.79997	0.00132392	0.0605864	Scorpion toxin-like
BolC2t11112H	9.05908	47.8659	283.472	55.6619	4.96768	0.048276	0.412382	consensus disorder prediction
BolC2t11115H	382.746	23.0465	2.64927	26.8002	-7.17457	0.00838603	0.153055	Leucine Rich Repeat
BolC2t11127H	266.111	219.829	4.41546	255.633	-5.91325	0.0259906	0.289177	F-box_AtSKIP3-like
BolC2t11134H	0	0	100.672	3.09233	8.91669	0.0246121	NA	SAUR-LIKE AUXIN-RESPONSIVE PROTEIN FAMILY-RELATED
BolC2t11151H	0	0	71.5304	6.18466	8.42364	0.0446033	NA	JCVI: homeobox domain, ZF-HD class
BolC2t11186H	0	0	85.6599	1.03078	8.68371	0.0327157	NA	Plantacyanin
BolC2t11195H	1132.39	1428.89	15.0126	1661.61	-6.23699	0.00866981	0.156277	Ribonuclease T2 family histidine active site 2.
BolC2t11197H	33.9716	168.417	2805.58	195.848	6.36781	0.00619448	0.13093	-
BolC2t11233H	5798.95	246.421	130.698	286.556	-5.47143	0.013292	0.199567	Purple acid phosphatase
BolC2t11245H	737.183	3.54562	0	0	-12.1477	0.000574261	0.0432373	Glycogen Phosphorylase B;
BolC2t11250H	0	63.8212	169.554	74.2159	9.66877	0.00959589	NA	MADS-box domain signature.
BolC2t11256H	25089.1	281.877	117.451	327.787	-7.73877	0.00129331	0.0604577	SULFOTRANSFERASE SULT
BolC2t11257H	22285.3	225.147	20.3111	261.817	-10.0995	0.000105286	0.0360797	SULFOTRANSFERASE SULT
BolC2t11258H	24609	105.482	82.1275	122.662	-8.22701	0.000774358	0.0488017	Sulfotransferase
BolC2t11304H	28965.3	2467.75	154.541	2869.68	-7.55011	0.00156841	0.0644641	P-type_ATPase_APLT_Dnf-like
BolC2t11308H	1.13239	28.365	129.814	32.9848	6.84087	0.038059	NA	JCVI: uncharacterized plant-specific domain TIGR01570
BolC2t11343H	28117.1	8638.91	451.26	10045.9	-5.96128	0.00784349	0.148514	Cytochrome P450
BolC2t11349H	11561.7	1461.68	97.1401	1699.75	-6.89499	0.0031779	0.0945371	Cytochrome P450 83B1
BolC2t11351H	16889.5	5619.81	94.4908	6535.12	-7.48166	0.00171571	0.0679239	CYTOCHROME P450 71B11-RELATED
BolC2t11388H	644.327	9969.4	28719	11593.1	5.47807	0.0125447	0.192704	Glycerol uptake facilitator protein.
BolC2t11395H	6.79431	159.553	1412.06	185.54	7.69922	0.00235278	0.0799633	NUDIX domain
BolC2t11396H	0	0	103.322	2.06155	8.95417	0.0235	NA	PROLINE-RICH RECEPTOR-LIKE PROTEIN KINASE PERK4
BolC2t11424H	31.7068	190.577	987.296	221.617	4.96061	0.0276916	0.298831	Double stranded RNA-binding domain (dsRBD) profile.
BolC2t11502H	14.721	255.285	763.874	296.864	5.69737	0.0163301	0.223152	OLEOSIN
BolC2t11522H	228.742	11.5233	1.76618	0	-7.01685	0.0159081	0.220074	Zinc finger C2H2 type domain profile.
BolC2t11525H	7301.62	2415.45	393.859	2808.87	-4.21242	0.0420494	0.38181	WAT1-RELATED PROTEIN
BolC2t11538H	0	0	91.8415	0	8.78424	0.028954	NA	Prokaryotic membrane lipoprotein lipid attachment site profile.
BolC2t11566H	15.8534	70.026	583.724	0	5.2024	0.02741	0.297961	#N/A
BolC2t11569H	144.945	89.5269	1.76618	104.108	-6.35864	0.0365545	NA	OS05G0424000 PROTEIN-RELATED
BolC2t11600H	14016.7	2861.32	173.086	3327.35	-6.33944	0.00549213	0.122109	Uncharacterized ACR, COG1678
BolC2t11615H	710.006	356.335	13.2464	414.372	-5.7441	0.0158999	0.220074	-
BolC2t11620H	705.476	42.5475	16.7787	49.4773	-5.39384	0.0213214	0.259146	AFP HOMOLOG 2
BolC2t11628H	192.506	16.8417	3.53237	0	-5.76805	0.0376665	NA	consensus disorder prediction
BolC2t11631H	1.13239	17.7281	479.519	20.6155	8.726	0.00397663	0.103666	PROTEIN RALF-LIKE 27-RELATED
BolC2t11635H	471.072	52.2979	17.6618	60.8158	-4.73719	0.0428573	0.385988	METHYLESTERASE FAMILY MEMBER
BolC2t11668H	4971.17	247.307	181.917	287.587	-4.77218	0.0257496	0.287448	PROLINE OXIDASE
BolC2t11690H	38327.8	233.125	33.5575	271.094	-10.1574	9.35e-05	0.0360797	-
BolC2t11712H	24.9125	76.2309	819.509	88.6468	5.03981	0.0274289	0.29804	-
BolC2t11715H	1.13239	0	1186.88	1.03078	10.0335	0.000877661	0.0517353	LIPID BINDING PROTEIN-RELATED
BolC2t11717H	1.13239	0	280.823	0	7.95408	0.0100414	0.169958	consensus disorder prediction
BolC2t11721H	784.743	132.961	0.883092	0	-9.79532	0.00125831	0.0594538	consensus disorder prediction
BolC2t11758H	0	0	150.126	1.03078	9.4932	0.0119749	NA	PECTATE LYASE 18-RELATED
BolC2t11795H	29607.3	6672.86	220.773	7759.68	-7.06717	0.00258278	0.0844084	Immunoglobulins
BolC2t11820H	569.59	147.143	3.53237	171.109	-7.33306	0.0052898	0.120715	consensus disorder prediction
BolC2t11827H	79.267	0	0	0	-8.93051	0.0311544	NA	-
BolC2t11835H	7.9267	87.7541	284.355	102.047	5.16481	0.0421159	0.382142	mttA/Hcf106 family
BolC2t11849H	0	0	228.721	8.24621	10.1006	0.00559787	0.123813	Phosphorylase Kinase; domain 1
BolC2t11866H	15.8534	11.5233	783.302	0	5.62669	0.01713	0.229503	#N/A
BolC2t11877H	1.13239	0	230.487	4.12311	7.6691	0.0141724	0.206235	NAC DOMAIN-CONTAINING PROTEIN 73
BolC2t11878H	3942.97	76.2309	0.883092	88.6468	-12.1243	8.99e-05	0.0360797	ring_2
BolC2t11913H	3179.74	202.987	2.64927	236.048	-10.229	0.000198293	0.0360797	Salt stress response/antifungal
BolC2t11915H	6236.05	2756.72	19.428	3205.71	-8.32626	0.000791729	0.0491041	Calmodulin binding protein central domain
BolC2t11916H	6.79431	31.0242	407.105	36.0772	5.9049	0.0196977	0.246406	consensus disorder prediction
BolC2t11927H	1.13239	26.5922	113.036	30.9233	6.6412	0.0479006	NA	PP2C-like
BolC2t11935H	56.6193	175.508	3454.65	204.094	5.93109	0.00905601	0.160741	Glycosidases
BolC2t11943H	247.992	57.6163	0.883092	0	-8.13341	0.00956962	0.165484	#N/A
BolC2t11983H	10.1915	312.901	667.617	363.864	6.03356	0.0132554	0.19937	Prokaryotic membrane lipoprotein lipid attachment site profile.
BolC2t11987H	7524.7	2047.6	368.249	2381.09	-4.35283	0.0370144	0.352794	serkin_6
BolC2t12003H	268.375	265.922	7.94782	0	-5.07749	0.0454252	0.399173	#N/A
BolC2t12005H	95.1204	51.4115	2321.65	59.785	4.60924	0.0319573	0.325101	BURP_2
BolC2t12012H	0	0	76.829	0	8.52674	0.0394933	NA	-
BolC2t12013H	5.66193	0	569.594	15.4616	6.65246	0.00911967	0.161534	DNA-binding pseudobarrel domain
BolC2t12014H	30.5744	151.575	30016.3	176.263	9.93916	0.000123432	0.0360797	-
BolC2t12016H	2169.65	164.871	20.3111	191.724	-6.73898	0.00454663	0.109894	UBIQUINOL-CYTOCHROME C REDUCTASE COMPLEX 14 KD PROTEIN
BolC2t12030H	109.841	3.54562	0	0	-9.40115	0.0171521	NA	SPFH domain / Band 7 family
BolC2t12039H	95.1204	16.8417	0	0	-9.19355	0.0223873	NA	Zinc finger C2H2 type domain signature.
BolC2t12062H	40.7659	1714.31	8014.06	1993.52	7.619	0.00158419	0.0646314	HAD superfamily, subfamily IIIB (Acid phosphatase)
BolC2t12071H	43.0306	54.0707	1925.14	62.8774	5.48344	0.0149961	0.212645	Heavy-metal-associated domain
BolC2t12108H	24.9125	686.964	2411.72	798.852	6.59703	0.00515092	0.119087	EF-hand calcium-binding domain profile.
BolC2t12111H	3896.54	346.584	10.5971	403.034	-8.52229	0.000725323	0.0474257	-
BolC2t12117H	148.342	1.77281	1.76618	0	-6.39206	0.0350884	NA	FAD/NAD(P)-binding domain
BolC2t12123H	4.52954	0	1223.96	3.09233	8.07793	0.00192577	0.072124	BAHD acyltransferase DCR-like
BolC2t12139H	4.52954	57.6163	761.225	67.0005	7.39277	0.00437791	0.107444	HMG-box_AtHMGB1-like
BolC2t12142H	259.316	31.9106	0.883092	37.108	-8.19782	0.00882848	0.1578	GEM-LIKE PROTEIN 2
BolC2t12146H	84.9289	831.448	2069.97	966.868	4.6072	0.0324847	0.328112	Carboxypeptidase
BolC2t12156H	62.2812	483.977	3660.41	562.804	5.87705	0.00946299	0.164532	HMGL-like
BolC2t12186H	2.26477	21.2737	792.133	24.7386	8.45017	0.00225825	0.0778913	X8 domain
BolC2t12195H	1063.31	747.24	45.9208	868.945	-4.53323	0.0388058	0.363212	SNAP25 homologous protein SNAP33
BolC2t12213H	2811.71	1359.75	58.284	1581.21	-5.59215	0.0127027	0.193913	PROTEIN CUP-SHAPED COTYLEDON 2-RELATED
BolC2t12223H	7699.09	178.167	7.06473	207.186	-10.0897	0.000134986	0.0360797	STRESS UP-REGULATED NOD 19 PROTEIN
BolC2t12226H	121.165	6.20484	0	0	-9.54271	0.0142851	NA	AP2/ERF domain profile.
BolC2t12248H	523.162	39.8882	0.883092	46.3849	-9.21036	0.0025308	0.082988	LysM
BolC2t12259H	18692.3	2770.9	273.758	3222.21	-6.09333	0.0069445	0.138819	alpha/beta hydrolase
BolC2t12281H	5.66193	15.9553	257.863	18.554	5.50914	0.0359942	0.348363	Coil
BolC2t12311H	937.615	13.2961	14.1295	15.4616	-6.05216	0.0109217	0.1775	TAZ domain
BolC2t12342H	0	0	98.0232	0	8.87822	0.0258056	NA	Cupredoxins
BolC2t12352H	142.681	453.839	5060.11	527.758	5.1483	0.0182014	0.235626	HMA
BolC2t12362H	802.861	9.75046	0.883092	0	-9.82825	0.00121041	0.0582322	-
BolC2t12365H	1136.91	512.342	21.1942	595.789	-5.74525	0.0133452	0.200014	BRcat_RBR_ANKIB1
BolC2t12369H	16919	1684.17	11.4802	1958.48	-10.5252	7.08e-05	0.0360797	BETA-GALACTOSIDASE RELATED
BolC2t12377H	3830.86	209.192	197.813	243.263	-4.27542	0.041025	0.376257	COPINE FAMILY PROTEIN 1
BolC2t12387H	78.1346	82.4357	0	95.8622	-8.90975	0.0319665	NA	Plant heme peroxidase family profile.
BolC2t12394H	876.466	54.9571	22.9604	63.9081	-5.25443	0.0221533	0.263943	-
BolC2t12395H	12018	2081.28	339.99	2420.26	-5.1435	0.017546	0.231493	Phosphate-induced protein 1 conserved region
BolC2t12405H	1748.4	765.854	15.0126	890.591	-6.86365	0.00429176	0.106494	consensus disorder prediction
BolC2t12414H	10.1915	27.4786	298.485	31.9541	4.87221	0.0499174	0.418971	PHD_3
BolC2t12424H	894.584	823.47	14.1295	957.591	-5.98438	0.0117913	0.185206	WRKY domain
BolC2t12432H	395.202	75.3444	0.883092	87.616	-8.8057	0.00414841	0.105253	Band 7/SPFH domain
BolC2t12451H	1815.21	257.944	69.7642	299.956	-4.70146	0.0303466	0.31453	JCVI: trehalose-phosphatase
BolC2t12459H	92.8556	14.1825	0	0	-9.15879	0.0233963	NA	#N/A
BolC2t12460H	1434.73	295.173	19.428	343.249	-6.20644	0.00825871	0.15187	Basic-leucine zipper (bZIP) domain profile.
BolC2t12461H	2.26477	62.0484	1195.71	0	9.04422	0.00110812	0.0561757	Coil
BolC2t12489H	3.39716	21.2737	321.445	24.7386	6.56406	0.015455	0.21615	bHLH_AtAMS_like
BolC2t12510H	1.13239	0	193.397	7.21543	7.41598	0.0192437	NA	X8_cls
BolC2t12528H	329.524	0	0.883092	0	-8.54349	0.00573783	0.12483	HORMA domain
BolC2t12529H	1.13239	47.8659	264.044	55.6619	7.8652	0.0111785	0.179907	Monocopper oxidase-like protein
BolC3t12567H	5904.26	2261.22	50.3362	2629.51	-6.87394	0.00340674	0.0977006	-
BolC3t12569H	5560.01	2473.96	336.458	2876.9	-4.04655	0.0493043	0.416289	Phosphorylase Kinase; domain 1
BolC3t12582H	63.4136	163.985	1799.74	0	4.82684	0.0273053	0.297766	#N/A
BolC3t12589H	2.26477	0	190.748	0	6.39611	0.0286919	NA	consensus disorder prediction
BolC3t12591H	1.13239	0	131.581	6.18466	6.86037	0.037204	NA	OS05G0165500 PROTEIN
BolC3t12593H	67.9431	23.0465	0	26.8002	-8.70812	0.0409046	NA	T31J12.3 PROTEIN-RELATED
BolC3t12602H	4374.4	2092.8	221.656	2433.66	-4.30265	0.0397041	0.369571	LURP-one-related
BolC3t12615H	93.988	73.5716	0	85.5544	-9.17628	0.0228835	NA	Myb-like domain profile.
BolC3t12694H	2.26477	0	216.357	5.15388	6.57786	0.0229534	NA	consensus disorder prediction
BolC3t12696H	1843.52	1109.78	53.8686	0	-5.09683	0.0212725	0.259046	ARABIDOPSIS THALIANA GENOMIC DNA, CHROMOSOME 5, P1 CLONE:MOK16
BolC3t12719H	0	31.0242	693.227	36.0772	11.7004	0.000850174	0.0512457	OS04G0572500 PROTEIN
BolC3t12725H	30.5744	126.756	2898.31	147.401	6.56672	0.00510687	0.11839	Nucleotide-diphospho-sugar transferases
BolC3t12778H	49.825	305.81	1461.52	355.618	4.87444	0.0271799	0.297369	Beta-D-glucan exohydrolase isoenzyme ExoI
BolC3t12786H	1892.22	179.054	3.53237	208.217	-9.06513	0.000636276	0.0452376	Vaccinia Virus protein VP39
BolC3t12797H	8388.71	1602.62	60.9333	1863.64	-7.105	0.00262577	0.0849432	-
BolC3t12825H	4506.89	2473.07	203.111	2875.87	-4.47175	0.0340515	0.337526	OXOGLUTARATE/IRON-DEPENDENT DIOXYGENASE
BolC3t12837H	1683.86	4.43203	0	0	-13.3394	0.000157457	0.0360797	Cytochrome P450 cysteine heme-iron ligand signature.
BolC3t12847H	3.39716	0	264.044	11.3385	6.28027	0.0219553	0.26266	consensus disorder prediction
BolC3t12852H	0	24.8193	96.257	28.8617	8.85199	0.0266505	NA	B3 domain-containing protein
BolC3t12854H	0	0	79.4782	0	8.57565	0.0372561	NA	consensus disorder prediction
BolC3t12856H	733.786	391.791	6.18164	455.603	-6.89115	0.0061338	0.130141	LATE EMBRYOGENESIS ABUNDANT (LEA) HYDROXYPROLINE-RICH GLYCOPROTEIN FAMILY
BolC3t12859H	57.7517	167.531	2226.27	194.817	5.26861	0.0177708	0.232694	Fasciclin-like arabinogalactan protein 16
BolC3t12863H	1931.85	101.937	2.64927	118.539	-9.51006	0.000464596	0.0411748	alpha/beta hydrolase fold
BolC3t12865H	14.721	195.009	1144.49	226.771	6.28066	0.00849822	0.154468	consensus disorder prediction
BolC3t12881H	30.5744	944.022	3553.56	1097.78	6.86077	0.00372582	0.1016	L domain-like
BolC3t12888H	1.13239	0	602.268	0	9.05482	0.00269922	0.0860112	Acid Proteases
BolC3t12907H	8816.75	446.748	181.917	519.511	-5.59884	0.0115106	0.182936	GLUTAMATE DEHYDROGENASE
BolC3t12909H	8968.49	154.235	18.5449	179.355	-8.9176	0.000410816	0.0392924	Peptide methionine sulphoxide reductase MsrA
BolC3t12910H	3952.02	178.167	22.9604	207.186	-7.42722	0.00208301	0.0751307	Peptide methionine sulphoxide reductase MsrA
BolC3t12911H	5785.36	51.4115	7.94782	59.785	-9.50753	0.00025503	0.0365696	Peptide methionine sulphoxide reductase MsrA
BolC3t12985H	11958	3040.37	223.422	3535.56	-5.742	0.00990916	0.16888	Amino acid permease 6
BolC3t13005H	0	0	102.439	12.3693	8.94178	0.0238621	NA	consensus disorder prediction
BolC3t13050H	1279.6	54.9571	0	63.9081	-12.9433	0.000239718	0.036194	FLOWERING-PROMOTING FACTOR 1-LIKE PROTEIN 1
BolC3t13065H	1852.58	453.839	96.257	527.758	-4.26646	0.0443136	0.394235	consensus disorder prediction
BolC3t13071H	5095.73	586.8	300.251	682.374	-4.085	0.0478352	0.410014	-
BolC3t13073H	69.0755	26.5922	0	30.9233	-8.73196	0.0397404	NA	SOLUTE CARRIER FAMILY 35
BolC3t13093H	25339.4	4173.2	865.43	4852.9	-4.87177	0.0223201	0.264729	AAT_like
BolC3t13095H	0	0	87.4261	0	8.71316	0.0315696	NA	Coil
BolC3t13125H	4179.63	225.147	165.138	261.817	-4.66158	0.0288087	0.304477	17.3 kDa class II heat shock protein-like
BolC3t13139H	174.387	176.395	2.64927	205.125	-6.04048	0.0353883	NA	EF-hand calcium-binding domain profile.
BolC3t13170H	1.13239	0	405.339	5.15388	8.48354	0.00530814	0.120753	consensus disorder prediction
BolC3t13173H	16.9858	78.8901	2232.46	91.7391	7.03813	0.00349263	0.0988028	-
BolC3t13181H	4363.08	85.0949	3.53237	98.9545	-10.2704	0.000153151	0.0360797	WRKY domain
BolC3t13190H	714.535	414.838	16.7787	482.403	-5.41224	0.02089	0.255792	Jas motif
BolC3t13199H	12592.1	1389	63.5826	1615.23	-7.62959	0.00149584	0.0632713	TRANSALDOLASE
BolC3t13209H	306.876	974.159	9754.63	1132.82	4.99035	0.0204158	0.252834	Dcp2, box A domain
BolC3t13218H	5664.19	1878.29	143.944	2184.22	-5.29824	0.0156749	0.21803	MFS_SLC46_TetA_like
BolC3t13223H	130.224	893.497	4237.96	1039.02	5.02429	0.0206862	0.254627	FIZZY-related 2 isoform 1
BolC3t13246H	3621.37	608.074	173.086	707.113	-4.38693	0.0372907	0.353918	MFS_Mch1p_like
BolC3t13260H	0	0	259.629	3.09233	10.2835	0.00446689	0.109	-
BolC3t13269H	5.66193	14.1825	219.007	16.4924	5.27351	0.0473786	0.408525	U BOX DOMAIN-CONTAINING
BolC3t13301H	13.5886	40.7746	452.143	47.4157	5.05629	0.0346662	0.34163	EXTENSIN, PROLINE-RICH PROTEIN
BolC3t13303H	348.775	0.886405	9.71401	0	-5.16603	0.0361785	0.349516	TRANSMEMBRANE PROTEIN
BolC3t13306H	0	0	277.291	0	10.3784	0.00397624	0.103666	-
BolC3t13308H	9.05908	109.028	898.104	126.785	6.63134	0.00704702	0.140084	Lamin-like protein
BolC3t13315H	4930.41	7550.4	12.3633	8780.15	-8.63941	0.000609485	0.0439449	HOMEOBOX PROTEIN WARIAI
BolC3t13316H	1.13239	0	112.153	8.24621	6.62988	0.0485224	NA	Biotin-requiring enzymes attachment site.
BolC3t13320H	6.79431	0	258.746	13.4001	5.25104	0.0424558	0.383862	Zinc/RING finger domain, C3HC4 (zinc finger)
BolC3t13326H	63.4136	37.229	2617.48	43.2926	5.36723	0.0158633	0.219813	PPPDE domains
BolC3t13337H	82.6641	3.54562	0	0	-8.99106	0.0288926	NA	#N/A
BolC3t13344H	97.3851	9.75046	0	0	-9.2275	0.0214285	NA	FURRY-RELATED
BolC3t13357H	122.298	221.601	2187.42	257.694	4.16076	0.0477319	0.409654	UCP009360
BolC3t13373H	7.9267	245.534	7527.47	0	9.89117	0.000175209	0.0360797	Coil
BolC3t13379H	275.17	0.886405	0.883092	0	-8.28343	0.00793219	0.149274	CORE-2/I-BRANCHING BETA-1,6-N-ACETYLGLUCOSAMINYLTRANSFERASE FAMILY PROTEIN-RELATED
BolC3t13380H	9.05908	76.2309	3209.15	88.6468	8.46857	0.000851757	0.0512457	Spore Coat Polysaccharide Biosynthesis Protein SpsA; Chain A
BolC3t13382H	2.26477	0	610.216	0	8.07375	0.00357295	0.0997102	F16B3.27 PROTEIN-RELATED
BolC3t13390H	154.004	399.769	4994.77	464.88	5.01937	0.0205348	0.253589	Lecithin retinol acyltransferase
BolC3t13424H	635.268	17.7281	3.53237	20.6155	-7.49051	0.0043433	0.107017	External alternative NAD(P)H-ubiquinone oxidoreductase B1, mitochondrial
BolC3t13473H	5946.16	1361.52	123.633	0	-5.58777	0.0118829	0.186153	DOMAIN PROTEIN, PUTATIVE (AFU_ORTHOLOGUE AFUA_5G04290)-RELATED
BolC3t13497H	9071.54	2329.47	133.347	2708.88	-6.08803	0.00716382	0.141744	Family of unknown function (DUF6821)
BolC3t13517H	4074.32	516.774	160.723	600.943	-4.66387	0.0288003	0.304477	Hexosyltransferase
BolC3t13578H	91.7232	474.227	2772.91	551.465	4.91796	0.0237263	0.274147	Elongation factor 1 beta/beta'/delta chain signature 1.
BolC3t13592H	0	0	74.1797	0	8.47611	0.0419297	NA	Peptidyl-tRNA hydrolase
BolC3t13605H	1520.79	526.525	61.8164	612.281	-4.62064	0.0335269	0.335059	SOLUTE CARRIER FAMILY 35
BolC3t13611H	217.418	177.281	1.76618	206.155	-6.9436	0.0174807	0.23142	Protein kinases ATP-binding region signature.
BolC3t13640H	2.26477	0	1185.99	1.03078	9.03245	0.00112371	0.0564598	Germin family signature.
BolC3t13644H	2055.28	80.6629	21.1942	93.8007	-6.59945	0.00524553	0.120294	consensus disorder prediction
BolC3t13718H	39.6335	182.599	2794.98	212.34	6.13996	0.00767566	0.147193	CESA_CaSu_A2
BolC3t13727H	71.3403	0.886405	0	0	-8.77851	0.0375617	NA	CATION/H + ANTIPORTER
BolC3t13746H	5.66193	17.7281	303.784	20.6155	5.74558	0.0271966	0.297415	fasc_3
BolC3t13764H	4.52954	25.7058	425.65	29.8925	6.55412	0.0121662	0.189116	Zinc finger Dof-type signature.
BolC3t13790H	3804.81	319.106	33.5575	371.08	-6.82498	0.00376838	0.101861	Zinc finger C2H2 type domain signature.
BolC3t13810H	4399.32	973.273	82.1275	1131.79	-5.74321	0.01049	0.17443	-
BolC3t13811H	54261.6	3230.06	67.115	3756.15	-9.65897	0.000158819	0.0360797	1-aminocyclopropane-1-carboxylate oxidase homolog 1
BolC3t13812H	2092.65	109.028	24.7266	126.785	-6.40306	0.00627204	0.131651	Fe(2+) 2-oxoglutarate dioxygenase domain profile.
BolC3t13814H	9134.95	3573.1	442.429	4155.06	-4.36783	0.0362837	0.349969	2OG-Fe(II) oxygenase superfamily
BolC3t13815H	3925.98	1906.66	12.3633	2217.2	-8.31076	0.000885335	0.0518286	non-haem dioxygenase in morphine synthesis N-terminal
BolC3t13830H	18.1182	9.75046	1745.87	11.3385	6.59034	0.00562575	0.124135	nsLTP1
BolC3t13831H	0	0	129.814	19.5848	9.28348	0.0155738	NA	-
BolC3t13833H	96.2528	15.0689	0	0	-9.21063	0.021907	NA	-
BolC3t13863H	4419.7	1482.96	251.681	1724.49	-4.13424	0.0461226	0.402448	Phosphatidylinositol-specific phospholipase C, X domain
BolC3t13885H	4599.75	779.15	56.5179	906.052	-6.34664	0.00585552	0.126551	consensus disorder prediction
BolC3t13925H	47.5602	315.56	1004.08	366.956	4.39996	0.0442203	0.393543	Sialidase_non-viral
BolC3t13934H	36.2363	218.942	934.311	254.602	4.68838	0.0353704	0.345258	AAA domain
BolC3t13937H	341.98	0	0	0	-11.0397	0.00211494	0.0758172	BETA-1,3-N-ACETYLGLUCOSAMINYLTRANSFERASE
BolC3t13939H	3997.32	70.9124	5.29855	82.4621	-9.55911	0.000281986	0.0366169	Domain associated at C-terminal with AAA
BolC3t13955H	514.103	2.65922	8.83092	0	-5.86329	0.0169888	0.228442	METHIONYL-TRNA SYNTHETASE
BolC3t13959H	10604.8	2049.37	444.195	2383.16	-4.57733	0.0298352	0.311203	serkin_6
BolC3t13975H	14370	2158.4	103.322	2509.94	-7.11969	0.0025049	0.0826033	(Trans)glycosidases
BolC3t13978H	24.9125	376.722	1990.49	438.08	6.32009	0.00694793	0.138819	-
BolC3t13992H	9686.42	2035.19	69.7642	2366.66	-7.11726	0.00256608	0.0839701	ATP_PFK_TP0108
BolC3t13996H	498.25	77.1173	19.428	0	-4.68061	0.0437223	0.390736	consensus disorder prediction
BolC3t14038H	3485.48	787.128	10.5971	915.329	-8.36146	0.000871639	0.05161	Zinc finger RING-type profile.
BolC3t14048H	2.26477	0	2575.1	7.21543	10.151	0.000304298	0.0366169	PROTODERMAL FACTOR 1
BolC3t14062H	2633.93	58.5027	22.9604	68.0312	-6.84186	0.00395339	0.103494	Probable serine/threonine-protein kinase WNK1
BolC3t14069H	39608.6	21750.6	667.617	25293.2	-5.89058	0.00836881	0.152903	aai_6
BolC3t14076H	40.7659	68.2532	1276.95	79.3698	4.96919	0.0257559	0.287448	consensus disorder prediction
BolC3t14087H	815.317	71.7988	21.1942	83.4929	-5.26557	0.0224882	0.265547	consensus disorder prediction
BolC3t14093H	6760.34	5212.06	375.314	6060.97	-4.17088	0.0437719	0.390736	CASP-LIKE PROTEIN 4A4
BolC3t14140H	11314.8	468.022	7.06473	0	-10.6452	7.06e-05	0.0360797	consensus disorder prediction
BolC3t14143H	12885.4	184.372	67.9981	214.401	-7.56595	0.00159494	0.0648238	SPFH domain / Band 7 family
BolC3t14249H	242.33	1560.96	5469.87	1815.2	4.49646	0.0329768	0.331378	Dihydrodipicolinate reductase, C-terminus family protein, expressed
BolC3t14257H	141.548	90.4133	0.883092	105.139	-7.3244	0.026161	NA	JCVI: MATE family efflux transporter
BolC3t14312H	152035	9985.36	1104.75	11611.7	-7.10446	0.00244219	0.08175	ATP-dependent Clp protease subunit
BolC3t14313H	760.963	131.188	22.9604	152.555	-5.05056	0.0275849	0.298595	EFh
BolC3t14335H	98.5175	13.2961	0.883092	0	-6.80156	0.0488278	NA	consensus disorder prediction
BolC3t14337H	12.4562	134.734	13338.2	156.678	10.0644	0.000124487	0.0360797	Heavy-metal-associated domain
BolC3t14341H	12.4562	38.1154	352.354	44.3234	4.82207	0.0470223	0.407122	SBT domain
BolC3t14364H	9.05908	28.365	344.406	32.9848	5.24858	0.0350965	0.344275	Malonyl CoA-acyl carrier transacylase
BolC3t14368H	1371.32	707.351	9.71401	822.56	-7.14121	0.00364182	0.100402	WRKY TRANSCRIPTION FACTOR PROTEIN 1-RELATED
BolC3t14383H	2252.31	4207.77	41.5053	4893.1	-5.76191	0.0112168	0.180061	Endochitinase
BolC3t14392H	39.6335	169.303	2266.9	196.878	5.83784	0.0105307	0.174674	consensus disorder prediction
BolC3t14406H	1.13239	0	156.307	6.18466	7.1088	0.0277804	NA	consensus disorder prediction
BolC3t14414H	23.7801	241.102	551.932	280.371	4.53665	0.0474181	0.408525	Eukaryotic cytochrome b561
BolC3t14432H	4142.27	2102.55	145.71	2445	-4.8292	0.0247364	0.280485	PMR5 N terminal Domain
BolC3t14433H	1270.54	132.074	16.7787	0	-6.2426	0.00829744	0.152253	consensus disorder prediction
BolC3t14445H	1340.74	58.5027	0	0	-13.0107	0.000223036	0.0360797	STRESS INDUCED PROTEIN-RELATED
BolC3t14480H	8672.94	11798.1	499.83	13719.6	-4.11697	0.0455672	0.399814	Leucine-rich repeat receptor-like protein kinase
BolC3t14496H	0	0	419.469	0	10.9756	0.0019447	0.0724621	#N/A
BolC3t14497H	16.9858	54.9571	605.801	63.9081	5.15643	0.0279725	0.299837	F-box domain
BolC3t14512H	90.5908	159.553	2123.84	0	4.55116	0.0340196	0.337341	Eggshell protein signature
BolC3t14515H	3.39716	0	293.186	17.5232	6.43131	0.0182231	0.235626	Cytochrome b5 family, heme-binding domain signature.
BolC3t14524H	2143.61	809.288	75.9459	941.099	-4.81888	0.0266953	0.293821	Serine/Threonine protein kinases active-site signature.
BolC3t14539H	1083.69	19.5009	1.76618	22.6771	-9.261	0.00092868	0.0526747	Cytochrome P450
BolC3t14547H	20335.4	1747.99	105.088	2032.69	-7.59617	0.00151213	0.0632713	consensus disorder prediction
BolC3t14550H	257.051	242.875	2.64927	282.433	-6.60024	0.0175026	0.231476	Ribonuclease Inhibitor
BolC3t14578H	6.79431	38.1154	692.344	44.3234	6.67098	0.00790576	0.14925	UNCHARACTERIZED
BolC3t14586H	229.874	80.6629	3.53237	93.8007	-6.02399	0.0274991	0.298483	-
BolC3t14600H	2511.63	292.514	22.0773	340.156	-6.82985	0.00403877	0.104232	Thioredoxin-like
BolC3t14621H	46.4278	94.8454	1629.3	110.293	5.13311	0.0211793	0.25828	AAA DOMAIN-CONTAINING
BolC3t14626H	71.3403	516.774	3302.76	600.943	5.5328	0.0132258	0.199095	Leucine-rich repeat profile.
BolC3t14649H	4.52954	126.756	953.739	147.401	7.71804	0.00295894	0.0911357	OS08G0158400 PROTEIN
BolC3t14666H	73.605	143.598	2187.42	166.986	4.89327	0.0249946	0.28241	GLYCINE CLEAVAGE SYSTEM H PROTEIN
BolC3t14674H	922.894	6.20484	1.76618	0	-9.02928	0.00123299	0.0589342	-
BolC3t14689H	601.297	51.4115	18.5449	0	-5.01893	0.0309218	0.319017	consensus disorder prediction
BolC3t14690H	9.05908	601.869	682.63	699.897	6.23557	0.0111698	0.179907	WS/DGAT C-terminal domain
BolC3t14710H	15.8534	47.8659	1606.34	55.6619	6.66282	0.00540818	0.121683	FAS1/BIgH3 domain profile.
BolC3t14716H	180.049	18.6145	0.883092	21.6463	-7.6715	0.0170413	NA	Zinc finger RING-type profile.
BolC3t14722H	1207.12	30.1378	38.856	35.0464	-4.95724	0.0261849	0.289896	-
BolC3t14728H	1027.07	64.7076	0	75.2467	-12.6262	0.000337865	0.0376579	OS05G0367900 PROTEIN
BolC3t14748H	1492.48	420.156	13.2464	488.588	-6.8159	0.00471274	0.112678	STKc_IRAK
BolC3t14762H	2.26477	23.9329	1130.36	27.831	8.96313	0.00122023	0.0585209	Leucine rich repeat N-terminal domain
BolC3t14768H	1108.61	0	0.883092	0	-10.2938	0.000703945	0.0470353	UDP-glucoronosyl and UDP-glucosyl transferase
BolC3t14769H	16389	386.473	85.6599	449.419	-7.57981	0.00155227	0.0643184	Coil
BolC3t14774H	468.808	23.9329	0.883092	27.831	-9.0521	0.00306729	0.09276	Myb-like domain profile.
BolC3t14814H	2.26477	0	207.527	0	6.51774	0.0247207	NA	Coil
BolC3t14817H	0	0	109.503	1.03078	9.038	0.0211692	NA	MEMBRANE-ASSOCIATED KINASE REGULATOR 4-RELATED
BolC3t14819H	261.581	9.75046	0	0	-10.653	0.00342049	0.097873	consensus disorder prediction
BolC3t14840H	24.9125	374.949	3131.44	436.018	6.97379	0.00342425	0.097873	Myb-like DNA-binding domain
BolC3t14843H	14.721	116.119	445.078	135.032	4.91809	0.0388019	0.363212	-
BolC3t14847H	7610.76	938.703	12.3633	0	-9.26573	0.000298605	0.0366169	EXPRESSED PROTEIN
BolC3t14859H	0	0	83.0106	0	8.63839	0.0345547	NA	Zinc/RING finger domain, C3HC4 (zinc finger)
BolC3t14860H	29147.6	3016.44	1019.09	3507.73	-4.83797	0.0230011	0.268933	Regulatory factor, effector binding domain
BolC3t14905H	28.3096	80.6629	4346.58	93.8007	7.26242	0.0024467	0.08175	Peroxidase
BolC3t14916H	17256.4	3171.56	90.9584	3688.12	-7.56763	0.00156825	0.0644641	consensus disorder prediction
BolC3t14940H	36.2363	312.901	891.039	0	4.61997	0.0379253	0.358255	OS04G0600100 PROTEIN
BolC3t14953H	120.033	0	0	0	-9.52916	0.014538	NA	Coil
BolC3t14961H	1410.95	624.029	2.64927	725.667	-9.05676	0.000800908	0.0493777	Transferase(Phosphotransferase) domain 1
BolC3t14983H	1245.62	1720.51	9.71401	2000.74	-7.00251	0.00427617	0.106437	consensus disorder prediction
BolC3t14984H	192.506	278.331	2.64927	323.664	-6.18308	0.0296438	NA	MLO-LIKE PROTEIN 1
BolC3t14989H	10199.4	3089.12	137.762	3592.26	-6.21009	0.00632087	0.132024	UNCHARACTERIZED NODULIN-LIKE PROTEIN
BolC3t15001H	372.555	232.238	12.3633	0	-4.91327	0.0420212	0.38169	consensus disorder prediction
BolC3t15003H	17163.6	381.154	85.6599	443.234	-7.64643	0.00144556	0.0626279	Serine aminopeptidase, S33
BolC3t15013H	2.26477	31.9106	275.525	0	6.92662	0.0148732	0.211844	#N/A
BolC3t15034H	1592.13	888.178	56.5179	1032.84	-4.81606	0.0280172	0.299837	Transmembrane amino acid transporter protein
BolC3t15055H	1207.12	63.8212	8.83092	0	-7.09472	0.00400173	0.103907	ALPHA/BETA HYDROLASE RELATED PROTEIN
BolC3t15062H	5446.77	1017.59	30.9082	1183.33	-7.46119	0.00191829	0.0721098	UNKEMPT FAMILY MEMBER
BolC3t15063H	35.1039	133.847	951.09	155.647	4.75987	0.0331495	0.332412	PMR5 N terminal Domain
BolC3t15096H	114.371	55.8435	0	64.9389	-9.45945	0.0159097	NA	WRKY DNA-binding domain
BolC3t15123H	3254.48	1951.86	46.8039	2269.77	-6.11959	0.00758663	0.146682	EF-hand calcium-binding domain profile.
BolC3t15188H	1.13239	0	1131.24	9.27699	9.96424	0.000949029	0.0531206	bZIP_plant_RF2
BolC3t15193H	3476.42	3676.81	29.142	4275.66	-6.89829	0.00355921	0.0997102	B_lectin
BolC3t15197H	0	0	592.554	0	11.474	0.00109583	0.0561757	#N/A
BolC3t15199H	287.626	1037.98	8205.69	0	4.83436	0.0237506	0.274208	#N/A
BolC3t15210H	0	0	287.005	0	10.4281	0.00374184	0.101653	Coil
BolC3t15216H	8555.17	3910.82	13.2464	4547.79	-9.33495	0.000271801	0.0366169	consensus disorder prediction
BolC3t15242H	80.3994	1023.8	4498.47	1190.55	5.80609	0.00990295	0.16888	Protein of unknown function (DUF1685)
BolC3t15253H	3825.2	6906.87	193.397	8031.81	-4.30585	0.0399283	0.37122	Endochitinase
BolC3t15254H	13698.5	2437.61	35.3237	2834.64	-8.59907	0.000542422	0.0420557	-
BolC3t15273H	16112.7	959.09	75.0628	1115.3	-7.7458	0.00130783	0.0605005	UDP-glucoronosyl and UDP-glucosyl transferase
BolC3t15279H	665.843	260.603	12.3633	0	-5.75099	0.016276	0.222879	#N/A
BolC3t15290H	4.52954	35.4562	203.994	41.2311	5.49299	0.0439055	NA	60S RIBOSOMAL PROTEIN L7
BolC3t15293H	5186.33	925.407	15.0126	1076.13	-8.43231	0.000737659	0.0474257	Methionine aminopeptidase 2
BolC3t15305H	2841.15	300.491	2.64927	349.433	-10.0665	0.000240184	0.036194	Cysteine-rich domain
BolC3t15307H	5.66193	41.661	241.084	48.4465	5.41207	0.0403421	0.372868	BRCA2 AND CDKN1A INTERACTING PROTEIN
BolC3t15321H	903.644	599.21	45.0377	696.805	-4.32651	0.047978	0.410661	consensus disorder prediction
BolC3t15339H	7.9267	106.369	7885.12	123.693	9.95814	0.000162171	0.0360797	Hydrophobic seed protein
BolC3t15340H	0	45.2067	469.805	52.5696	11.1391	0.00160768	0.0649887	HMG-box
BolC3t15344H	45260.3	3490.66	47.6869	4059.2	-9.89032	0.000124043	0.0360797	Plant invertase/pectin methylesterase inhibitor
BolC3t15358H	507.309	125.87	16.7787	146.37	-4.91811	0.0360046	0.348363	PLASTID TRANSCRIPTIONALLY ACTIVE CHROMOSOME 2-LIKE PROTEIN
BolC3t15376H	199.3	109.028	0.883092	126.785	-7.81805	0.0141931	NA	C2 domain (Calcium/lipid-binding domain, CaLB)
BolC3t15387H	10681.8	1610.6	47.6869	1872.92	-7.80726	0.00126017	0.0594538	HUPs
BolC3t15395H	1.13239	0	117.451	18.554	6.69648	0.0449631	NA	consensus disorder prediction
BolC3t15399H	15.8534	152.462	1957.81	0	6.94828	0.00393649	0.103444	#N/A
BolC3t15418H	7414.86	4589.81	315.264	5337.36	-4.55574	0.0307895	0.318038	-
BolC3t15431H	3688.18	21.2737	0	24.7386	-14.4705	4.89e-05	0.0360797	Short-chain dehydrogenases/reductases family signature.
BolC3t15451H	5.66193	16.8417	326.744	19.5848	5.85069	0.0239836	0.275894	PHOSPHOLIPASE-RELATED
BolC3t15464H	1067.84	27.4786	4.41546	31.9541	-7.91783	0.00218129	0.0768657	ATP-binding cassette, ABC transporter-type domain profile.
BolC3t15497H	18436.4	49.6387	21.1942	57.7235	-9.76456	0.000153865	0.0360797	Domain of unknown function (DUF295)
BolC3t15526H	8298.12	977.705	470.688	0	-4.1399	0.0446966	0.396399	#N/A
BolC3t15530H	221.948	3.54562	2.64927	0	-6.3884	0.0229078	0.268333	consensus disorder prediction
BolC3t15533H	3016.67	79.7765	2.64927	0	-10.153	0.000216873	0.0360797	consensus disorder prediction
BolC3t15576H	1739.34	482.204	2.64927	560.742	-9.35863	0.000556901	0.0423046	consensus disorder prediction
BolC3t15581H	24036	1601.73	60.0502	1862.61	-8.64471	0.000497328	0.0416499	TYROSINE AMINOTRANSFERASE
BolC3t15609H	5774.03	1217.92	266.694	1416.29	-4.43628	0.0346963	0.341662	TETRASPANIN-8-RELATED
BolC3t15623H	74.7374	0.886405	0	0	-8.84562	0.0345988	NA	Cytosolic phospholipase A2 catalytic domain
BolC3t15630H	0	29.2514	1077.37	34.0156	12.3365	0.000425381	0.0392924	OS05G0424000 PROTEIN-RELATED
BolC3t15664H	1457.38	240.216	15.8956	0	-6.51854	0.0062069	0.13093	consensus disorder prediction
BolC3t15684H	166.461	8.86405	2.64927	0	-5.97336	0.0384212	NA	AUXIN-INDUCED PROTEIN-LIKE-RELATED
BolC3t15718H	1644.22	204.76	17.6618	0	-6.54056	0.00586929	0.126741	Coil
BolC3t15735H	913.835	7593.83	17640.6	8830.66	4.27083	0.0390796	0.364838	Heme-dependent peroxidases
BolC3t15744H	2455.01	454.726	120.984	528.788	-4.3428	0.0401079	0.371774	consensus disorder prediction
BolC3t15750H	21.5153	23.0465	725.901	26.8002	5.07632	0.0277696	0.298942	consensus disorder prediction
BolC3t15802H	10262.8	82.4357	79.4782	95.8622	-7.01257	0.00284267	0.0888081	Hsp20/alpha crystallin family
BolC3t15809H	3543.23	119.665	96.257	139.155	-5.20198	0.0177775	0.232694	POTASSIUM TRANSPORT PROTEIN DDB_G0292412-RELATED
BolC3t15817H	380.481	110.801	5.29855	128.847	-6.16602	0.0164901	0.224596	Fe(2+) 2-oxoglutarate dioxygenase domain profile.
BolC3t15819H	3158.22	4437.34	33.5575	5160.07	-6.55627	0.00502314	0.117324	Clavaminate synthase-like
BolC3t15862H	2825.3	39.0018	2.64927	45.3542	-10.0585	0.000242485	0.036194	Cysteine-rich RLK (RECEPTOR-like protein kinase) 10
BolC3t15874H	724.727	82.4357	0	95.8622	-12.1232	0.000590414	0.0436367	PLD_plant
BolC3t15877H	2676.96	32.797	135.113	38.1387	-4.30831	0.0409985	0.376149	Staygreen protein
BolC3t15884H	11.3239	88.6405	1424.43	103.078	6.97484	0.00429332	0.106494	-
BolC3t15890H	209.491	12.4097	0	14.4309	-10.3326	0.00514368	NA	-
BolC3t15906H	1145.97	1805.61	7.94782	2099.69	-7.17172	0.00383683	0.102653	pEARLI1-like lipid transfer protein 1
BolC3t15940H	180.049	1.77281	0	0	-10.1141	0.00681521	NA	F-BOX PROTEIN WITH A DOMAIN PROTEIN
BolC3t16005H	96.2528	156.007	8631.34	181.417	6.4866	0.00487483	0.115208	-
BolC3t16015H	2.26477	0	158.956	0	6.13307	0.0394469	NA	GH3 auxin-responsive promoter
BolC3t16025H	98.5175	5.31843	0	0	-9.24418	0.0209774	NA	non-haem dioxygenase in morphine synthesis N-terminal
BolC3t16029H	1.13239	0	205.76	0	7.50538	0.01728	NA	#N/A
BolC3t16045H	1.13239	0	137.762	0	6.9266	0.0344442	NA	Coil
BolC3t16069H	13495.8	15124.7	159.84	17588.1	-6.39967	0.00518071	0.11929	Glutathione S-transferase, N-terminal domain
BolC3t16070H	6993.61	1966.05	60.0502	2286.26	-6.86365	0.00338961	0.0975381	Soluble glutathione S-transferase N-terminal domain profile.
BolC3t16079H	20729.4	2988.96	109.503	3475.78	-7.56448	0.0015616	0.0643916	LATE EMBRYOGENIS ABUNDANT PROTEIN 2-RELATED
BolC3t16085H	17373.1	14069	38.856	16360.5	-8.8044	0.000428568	0.0392924	Helix hairpin bin
BolC3t16118H	8612.92	1428	133.347	1660.58	-6.01318	0.00772619	0.147829	WD40-like Beta Propeller Repeat
BolC3t16132H	596.767	88.6405	23.8435	103.078	-4.64545	0.0418869	0.380606	WAT1-RELATED PROTEIN
BolC3t16133H	10.1915	99.2774	589.905	115.447	5.85502	0.0162942	0.222879	WAT1-RELATED PROTEIN
BolC3t16163H	2.26477	21.2737	400.04	24.7386	7.46458	0.0075944	0.146682	SGNH hydrolase
BolC3t16174H	1.13239	0	233.136	0	7.68559	0.0138917	0.203917	Coil
BolC3t16182H	23631.8	8981.94	52.1024	10444.9	-8.82506	0.000410495	0.0392924	C2 domain-containing protein
BolC3t16200H	7.9267	37.229	372.665	43.2926	5.55499	0.0268296	0.294619	-
BolC3t16205H	1310.17	557.549	7.94782	648.358	-7.3649	0.00305853	0.0927293	-
BolC3t16217H	2955.53	239.329	162.489	278.31	-4.18496	0.0453244	0.398642	consensus disorder prediction
BolC3t16225H	67.9431	6.20484	0	0	-8.70812	0.0409046	NA	Myb-type HTH DNA-binding domain profile.
BolC3t16232H	8926.59	3955.14	88.3092	4599.32	-6.65933	0.00408227	0.104621	STOMATIN-LIKE PROTEIN 2, MITOCHONDRIAL
BolC3t16245H	1635.16	749.012	75.0628	871.006	-4.44515	0.038601	0.362491	WRKY DNA -binding domain
BolC3t16256H	789.273	39.8882	17.6618	46.3849	-5.48176	0.018956	0.24176	consensus disorder prediction
BolC3t16263H	2367.82	639.985	47.6869	744.221	-5.63376	0.0125268	0.192704	UDP-ARABINOSE MUTASE
BolC3t16271H	8640.1	7454.67	390.326	8668.83	-4.46825	0.0331709	0.332412	BNAA05G33520D PROTEIN
BolC3t16278H	4602.01	2478.39	266.694	2882.05	-4.10897	0.0470675	0.407376	1433_4
BolC3t16295H	2417.64	612.506	58.284	712.266	-5.3743	0.0158555	0.219813	TYROSINE-PROTEIN PHOSPHATASE
BolC3t16298H	1057.65	218.056	0	253.571	-12.6685	0.000322626	0.0371321	-
BolC3t16300H	28.3096	71.7988	1167.45	83.4929	5.36591	0.0186639	0.239143	Inositol monophosphatase family
BolC3t16306H	24584.1	37635.9	87.4261	0	-8.13535	0.000853291	0.0512457	#N/A
BolC3t16307H	661.313	372.29	4.41546	432.926	-7.22655	0.00508482	0.118094	consensus disorder prediction
BolC3t16400H	66293.2	5488.62	90.0753	6382.57	-9.5234	0.000183235	0.0360797	-
BolC3t16401H	302.347	7.09124	0.883092	0	-8.41931	0.00669453	0.136479	ChtBD1
BolC3t16409H	460.881	2824.09	7533.65	3284.05	4.03089	0.0494557	0.416878	Serine/Threonine protein kinases active-site signature.
BolC3t16422H	9467.87	1723.17	230.487	2003.83	-5.36023	0.0144111	0.20793	ring_2
BolC3t16441H	979.513	303.151	40.6222	352.526	-4.59168	0.0376564	0.356638	MPP_PP1_PPKL
BolC3t16466H	105.312	739.262	4075.47	859.668	5.27422	0.0164629	0.224466	consensus disorder prediction
BolC3t16469H	490.323	75.3444	21.1942	0	-4.53194	0.0494091	0.416761	#N/A
BolC3t16473H	11058.9	8758.57	634.06	10185.1	-4.1244	0.0449816	0.397867	SOLUTE CARRIER FAMILY 2, FACILITATED GLUCOSE TRANSPORTER
BolC3t16480H	0	0	83.0106	0	8.63839	0.0345547	NA	Transcription factor MUTE
BolC3t16511H	485.793	286.309	5.29855	332.941	-6.51853	0.0106924	0.175264	LEUCINE-RICH REPEAT-CONTAINING PROTEIN
BolC3t16512H	2.26477	39.8882	211.942	0	6.54811	0.0238122	NA	PROLINE-RICH FAMILY PROTEIN
BolC3t16514H	9.05908	46.0931	312.614	53.6004	5.10885	0.0411623	0.377214	-
BolC3t16515H	0	0	234.902	7.21543	10.1391	0.00533736	0.121001	DnaJ domain
BolC3t16522H	0	38.1154	1663.74	44.3234	12.9634	0.000219936	0.0360797	-
BolC3t16543H	231.007	46.9795	2.64927	0	-6.44611	0.021293	0.259048	consensus disorder prediction
BolC3t16547H	36.2363	193.236	1037.63	224.709	4.8397	0.0302759	0.314131	Glycosidases
BolC3t16551H	9350.11	2386.2	121.867	2774.85	-6.26154	0.00603473	0.12922	CYTOCHROME B561 AND DOMON DOMAIN-CONTAINING PROTEIN
BolC3t16559H	0	0	155.424	0	9.54324	0.0112395	NA	MATERNAL EFFECT EMBRYO ARREST PROTEIN
BolC3t16561H	36.2363	64.7076	2184.77	75.2467	5.91388	0.00988633	0.16888	consensus disorder prediction
BolC3t16564H	70.2079	13.2961	0	0	-8.75542	0.0386321	NA	DOMON domain profile.
BolC3t16591H	95.1204	0	0	0	-9.19355	0.0223873	NA	-
BolC3t16596H	318.2	164.871	1.76618	191.724	-7.49307	0.0086027	0.155727	MATE_DinF_like
BolC3t16609H	140.416	1389.88	5325.93	1616.26	5.24525	0.0165683	0.224629	ACT_ThrD-I_1
BolC3t16621H	455.219	2092.8	7490.38	2433.66	4.04041	0.0490465	0.415567	JCVI: 30S ribosomal protein S12
BolC3t16628H	13.5886	71.7988	1012.91	83.4929	6.21993	0.00938663	0.163874	NOTUM-RELATED
BolC3t16649H	18.1182	85.0949	678.214	98.9545	5.22622	0.0252264	0.283897	consensus disorder prediction
BolC3t16669H	32.8392	759.649	983.764	883.375	4.90481	0.0290615	0.306153	Protease inhibitor/seed storage/LTP family
BolC3t16677H	10.1915	32.797	423.884	38.1387	5.37821	0.0281944	0.300725	-
BolC3t16715H	3390.36	1466.11	37.9729	1704.9	-6.48026	0.00534501	0.121052	Zinc finger RING-type profile.
BolC3t16794H	211.756	3.54562	2.64927	0	-6.32058	0.0249553	NA	RING/U-box
BolC3t16834H	41.8983	112.573	1135.66	130.909	4.76048	0.0316754	0.323486	Tetrahydrofolate dehydrogenase/cyclohydrolase signature 2.
BolC3t16851H	301.215	3722.9	7345.56	4329.26	4.60801	0.0293885	0.308233	DNA DAMAGE-REPAIR/TOLERATION PROTEIN DRT100
BolC3t16859H	1.13239	47.8659	437.13	55.6619	8.59248	0.00466077	0.112016	Acid proteases
BolC3t16870H	288.758	87.7541	1.76618	102.047	-7.35299	0.0103061	0.172607	NAC domain profile.
BolC3t16885H	85922	5661.47	83.0106	6583.57	-10.0154	0.000104948	0.0360797	consensus disorder prediction
BolC3t16889H	65342	3589.05	280.823	4173.61	-7.86211	0.00111274	0.0561757	P-loop containing nucleoside triphosphate hydrolases
BolC3t16917H	1.13239	0	219.007	14.4309	7.59539	0.0154971	0.21662	PX SERINE/THREONINE KINASE PXK
BolC3t16949H	4.52954	0	866.313	6.18466	7.57934	0.00349549	0.0988028	Subtilisin-like protease SBT1.5
BolC3t16991H	48.6926	285.422	1004.08	331.91	4.36601	0.0454944	0.39945	Protein kinase domain profile.
BolC3t17025H	1.13239	0	222.539	2.06155	7.61848	0.0150697	0.213027	Aquaporin-like
BolC3t17038H	31315	20265.9	564.296	23566.6	-5.79419	0.00922235	0.162196	METALLOTHIONEIN-LIKE PROTEIN 3
BolC3t17045H	639.798	5.31843	0	0	-11.9433	0.000724344	0.0474257	NAC domain-containing protein 72-like
BolC3t17048H	69.0755	20.3873	0	23.7079	-8.73196	0.0397404	NA	NAC transcription factor 56
BolC3t17053H	88.3261	1005.18	4282.99	1168.9	5.59963	0.0120929	0.188322	Coil
BolC3t17061H	9.05908	28.365	985.53	32.9848	6.76536	0.00603136	0.12922	Zinc finger RanBP2-type signature.
BolC3t17077H	1293.18	4596.9	16.7787	0	-6.26809	0.00806512	0.150149	consensus disorder prediction
BolC3t17096H	2.26477	0	5264.99	9.27699	11.1828	9.3e-05	0.0360797	Major intrinsic protein
BolC3t17143H	15.8534	208.305	2201.55	0	7.11755	0.00326081	0.0956301	consensus disorder prediction
BolC3t17162H	4403.85	3285.9	103.322	3821.09	-5.41349	0.0143225	0.20759	Protein kinases ATP-binding region signature.
BolC3t17180H	2.26477	0	273.758	12.3693	6.91734	0.015047	0.213017	LEUCINE-RICH REPEAT (LRR) FAMILY PROTEIN
BolC3t17193H	1533.25	15.0689	3.53237	17.5232	-8.76165	0.000915201	0.0523758	Jelly Rolls
BolC3t17224H	1.13239	0	228.721	0	7.658	0.0143645	0.207603	WUSCHEL-RELATED HOMEOBOX 1-RELATED
BolC3t17227H	13.5886	41.661	376.197	48.4465	4.791	0.0464412	0.403872	consensus disorder prediction
BolC3t17237H	8142.98	8339.3	257.863	9697.54	-4.98083	0.0207155	0.254692	BIFUNCTIONAL INHIBITOR/LIPID-TRANSFER PROTEIN/SEED STORAGE 2S ALBUMIN SUPERFAMILY PROTEIN
BolC3t17274H	9784.94	515.888	31.7913	599.912	-8.2657	0.000792622	0.0491041	SOLUTE CARRIER FAMILY 2, FACILITATED GLUCOSE TRANSPORTER
BolC3t17282H	383.879	23.9329	0	0	-11.2064	0.00172539	0.0681081	#N/A
BolC3t17336H	4355.15	514.115	52.1024	597.85	-6.38516	0.00567437	0.12432	Zinc finger C2H2 type domain profile.
BolC3t17339H	327.259	0	0	0	-10.9762	0.00228689	0.0785214	consensus disorder prediction
BolC3t17345H	0	24.8193	1276.95	28.8617	12.5816	0.00032784	0.0372793	-
BolC3t17372H	1.13239	50.5251	314.381	58.7543	8.11693	0.00824647	0.151864	Cytochrome P450 family protein
BolC3t17379H	18.1182	49.6387	455.675	57.7235	4.65248	0.0469373	0.406709	Coil
BolC3t17385H	1.13239	0	486.583	4.12311	8.7471	0.00387839	0.102807	consensus disorder prediction
BolC3t17446H	611.488	6.20484	0.883092	0	-9.43543	0.00192998	0.072124	OS01G0558700 PROTEIN
BolC3t17450H	0	0	273.758	1.03078	10.3599	0.00406738	0.104621	BHLH transcription factor
BolC3t17475H	654.519	15.9553	5.29855	18.554	-6.94862	0.00630737	0.131958	consensus disorder prediction
BolC3t17497H	174.387	4929.3	10014.3	5732.15	5.84361	0.00906351	0.160762	-
BolC3t17506H	4796.78	13506.2	135.113	15705.9	-5.14978	0.018204	0.235626	consensus disorder prediction
BolC3t17517H	45337.3	1229.44	494.531	1429.69	-6.51842	0.00447879	0.109	AOX
BolC3t17520H	0	42.5475	777.121	0	11.8652	0.000708519	0.0470354	OS01G0778500 PROTEIN
BolC3t17527H	1.13239	0	329.393	1.03078	8.18423	0.00760304	0.146682	OS01G0745000 PROTEIN
BolC3t17530H	11261.6	152.462	12.3633	177.294	-9.83102	0.000155976	0.0360797	-
BolC3t17531H	90.5908	0	0	0	-9.12316	0.0244746	NA	aai_6
BolC3t17548H	0	0	95.3739	0	8.83869	0.0270886	NA	#N/A
BolC3t17561H	22.6477	209.192	2424.97	243.263	6.74243	0.00449421	0.109	AUXIN-RESPONSIVE PROTEIN IAA17
BolC3t17584H	460.881	7.09124	0	0	-11.4701	0.00125767	0.0594538	Coil
BolC3t17587H	11.3239	162.212	548.4	188.632	5.59777	0.0207002	0.254627	Myb-type HTH DNA-binding domain profile.
BolC3t17590H	35094.9	2129.15	540.452	2475.92	-6.02088	0.00737356	0.143996	-
BolC3t17636H	0	0	145.71	0	9.45013	0.012647	NA	Heavy-metal-associated domain
BolC3t17651H	247.992	0.886405	2.64927	0	-6.54848	0.0186953	0.23927	#N/A
BolC3t17721H	159.666	0	0	0	-9.9408	0.00852813	NA	consensus disorder prediction
BolC3t17727H	508.441	46.0931	0.883092	53.6004	-9.16918	0.00266027	0.0856605	Ribonuclease Inhibitor
BolC3t17749H	31954.8	227.806	24.7266	264.91	-10.3356	7.83e-05	0.0360797	JCVI: MATE family efflux transporter
BolC3t17771H	1391.7	1243.63	14.1295	0	-6.62193	0.00574167	0.12483	TRANSMEMBRANE PROTEIN
BolC3t17778H	3947.5	563.754	11.4802	655.574	-8.42556	0.000792245	0.0491041	Protein tyrosine and serine/threonine kinase
BolC3t17780H	14.721	94.8454	3314.24	110.293	7.81462	0.0015293	0.0636919	FASCICLIN-LIKE ARABINOGALACTAN PROTEIN
BolC3t17833H	20.3829	123.21	647.306	143.278	4.989	0.0311374	0.320465	-
BolC3t17838H	28.3096	73.5716	2234.22	85.5544	6.30231	0.00688176	0.138744	EndGlu_transf
BolC3t17855H	7.9267	76.2309	260.512	88.6468	5.03846	0.0486297	0.414294	SAM_superfamily
BolC3t17865H	18691.2	3501.3	71.5304	4071.57	-8.02949	0.000965829	0.0533778	Toll/Interleukin receptor TIR domain
BolC3t17875H	46731.3	3192.83	44.1546	3712.86	-10.0475	0.000104106	0.0360797	PLP-dependent transferases
BolC3t17878H	7.9267	16.8417	497.181	19.5848	5.97088	0.0164598	0.224466	Plant phospholipid transfer protein signature
BolC3t17879H	272.905	141.825	0.883092	164.924	-8.27151	0.00805129	0.15011	-
BolC3t17903H	86.0613	70.9124	0	82.4621	-9.04916	0.0268652	NA	Leucine Rich Repeat
BolC3t17908H	26.0449	92.1861	2019.63	107.201	6.27693	0.0072036	0.142083	consensus disorder prediction
BolC3t17913H	0	0	334.692	14.4309	10.6499	0.00286177	0.0891865	EXTENSIN, PROLINE-RICH PROTEIN
BolC3t17928H	13.5886	41.661	1222.2	48.4465	6.49091	0.006919	0.138819	OS11G0490100 PROTEIN
BolC3t17962H	0	0	128.048	0	9.26372	0.0159652	NA	#N/A
BolC3t17988H	0	0	70.6473	0	8.40572	0.0455505	NA	MPP_PAPs
BolC3t18063H	1254.68	73.5716	2.64927	85.5544	-8.88741	0.000982865	0.0533778	Disease resistance protein RPS4
BolC3t18072H	639.798	57.6163	12.3633	67.0005	-5.69342	0.017383	0.230845	YMGG-like Gly-zipper
BolC3t18077H	4712.99	1388.11	234.019	1614.2	-4.3319	0.0385235	0.362297	LysM
BolC3t18115H	0	0	157.19	1.03078	9.55954	0.0110097	NA	consensus disorder prediction
BolC3t18146H	101.915	40.7746	0.883092	0	-6.85047	0.0461391	NA	consensus disorder prediction
BolC3t18173H	12.4562	815.493	640.241	948.314	5.68365	0.0178872	0.233292	SANT
BolC3t18198H	5404.88	3089.12	23.8435	0	-7.82444	0.00133694	0.0606112	OS08G0107100 PROTEIN-RELATED
BolC3t18214H	1637.43	1907.54	16.7787	2218.23	-6.60859	0.00552288	0.122473	Zinc finger C2H2 type domain signature.
BolC3t18238H	2686.02	15692	47162.4	18247.8	4.1341	0.0438131	0.390736	ACT domain
BolC3t18258H	72.4727	2099.89	9175.32	2441.91	6.98416	0.00296183	0.0911357	GH16_XET
BolC3t18260H	194.77	662.145	4072.82	769.99	4.38618	0.0370634	0.352855	LEUCINE RICH REPEAT FAMILY PROTEIN, EXPRESSED
BolC3t18265H	7788.55	6.20484	5.29855	0	-10.5214	9.15e-05	0.0360797	PEP carboxykinase-like
BolC3t18274H	50.9573	721.534	3784.05	839.052	6.21448	0.00684665	0.138582	Myc-type, basic helix-loop-helix (bHLH) domain profile.
BolC3t18280H	1851.45	175.508	0.883092	204.094	-11.0337	0.000303261	0.0366169	Protein kinases ATP-binding region signature.
BolC3t18319H	58.884	322.652	1358.19	0	4.52766	0.0372442	0.353785	consensus disorder prediction
BolC3t18330H	0	0	70.6473	5.15388	8.40572	0.0455505	NA	-
BolC3t18337H	2267.04	132.074	42.3884	0	-5.74094	0.0114242	0.182236	consensus disorder prediction
BolC3t18352H	124.562	77.1173	0	0	-9.5826	0.0135651	NA	#N/A
BolC3t18360H	5703.83	1002.52	135.996	1165.81	-5.39024	0.0143675	0.207603	Trehalose 6-phosphate phosphatase
BolC3t18364H	14959.9	600.983	98.9063	698.866	-7.24075	0.00220972	0.0771964	-
BolC3t18391H	6380.99	362.54	8.83092	421.588	-9.4969	0.000249791	0.0364324	SPFH domain / Band 7 family
BolC3t18397H	2782.27	3231.83	72.4135	3758.21	-5.26381	0.0172323	0.22968	consensus disorder prediction
BolC3t18401H	72.4727	2.65922	0	0	-8.80123	0.0365341	NA	consensus disorder prediction
BolC3t18416H	5.66193	31.0242	638.475	36.0772	6.81716	0.00747682	0.145789	Trp-Asp (WD) repeats circular profile.
BolC3t18463H	65528.9	604.528	60.9333	702.99	-10.0706	9.97e-05	0.0360797	Aldolase class I
BolC3t18467H	1461.91	0.886405	0	0	-13.1355	0.000195249	0.0360797	EXPRESSED PROTEIN
BolC3t18474H	411.056	432.566	6.18164	503.019	-6.05514	0.0169072	0.227726	Plant peroxidase signature
BolC3t18544H	10.1915	15.9553	393.859	18.554	5.27222	0.0318198	0.324478	Coil
BolC3t18584H	260.449	1909.32	6422.73	2220.29	4.62411	0.0291275	0.306673	-
BolC3t18597H	49.825	532.73	7780.92	619.497	7.2869	0.00221779	0.0771964	-
BolC3t18666H	9129.29	5799.75	465.389	6744.37	-4.29395	0.0387993	0.363212	MFS_NPF1_2
BolC3t18683H	4.52954	0	669.383	0	7.20728	0.00548167	0.122109	consensus disorder prediction
BolC3t18686H	23.7801	61.162	551.932	71.1236	4.53665	0.0474181	0.408525	consensus disorder prediction
BolC3t18708H	47.5602	400.655	1324.64	465.911	4.79969	0.0295934	0.309313	PMEI-like_3
BolC3t18722H	13.5886	120.551	1541.88	140.186	6.82612	0.00474494	0.112976	LRR RECEPTOR-LIKE SERINE/THREONINE-PROTEIN KINASE-RELATED
BolC3t18776H	959.13	531.843	0.883092	618.466	-10.0848	0.000896779	0.0518531	AP2/ERF domain
BolC3t18782H	38274.6	9645.86	2267.78	11216.9	-4.07699	0.046192	0.402803	STRESS UP-REGULATED NOD 19 PROTEIN
BolC3t18817H	2344.04	491.955	100.672	572.081	-4.54121	0.0338217	0.336162	CDPK-related kinase 1
BolC3t18827H	97.3851	352.789	5089.26	410.249	5.7076	0.0107568	0.175572	Pectinesterase signature 2.
BolC3t18847H	57.7517	283.65	4498.47	329.848	6.28341	0.00627954	0.1317	FAS1 domain
BolC3t18849H	98218.6	225.147	62.6995	261.817	-10.6132	5.31e-05	0.0360797	Solute carrier (Solcar) repeat profile.
BolC3t18921H	1273.93	1550.32	45.9208	1802.83	-4.79395	0.0298213	0.311185	CYTOCHROME P450 FAMILY 71 PROTEIN
BolC3t18976H	6.79431	58.5027	415.053	68.0312	5.9328	0.0190538	0.242437	DnaJ/Hsp40 cysteine-rich domain
BolC3t19012H	77.0022	701.147	6047.41	815.344	6.29526	0.00603336	0.12922	Tubulin/FtsZ, GTPase domain
BolC3t19069H	6.79431	28.365	283.472	32.9848	5.38271	0.036452	0.350697	MATE_eukaryotic
BolC3t19131H	5.66193	42.5475	495.414	49.4773	6.45117	0.0116303	0.184145	Kinesin motor domain
BolC3t19200H	3529.65	956.431	99.7893	1112.21	-5.14444	0.018757	0.239736	-
BolC3t19201H	2.26477	0	565.179	14.4309	7.96314	0.00409336	0.104661	OS05G0367900 PROTEIN
BolC3t19256H	9.05908	97.5046	326.744	113.385	5.17263	0.0382798	0.360669	Protein kinase domain
BolC3t19268H	15477.4	4564.1	794.782	5307.47	-4.28342	0.0387063	0.362946	Mitogen-activated protein kinase
BolC3t19355H	15.8534	140.052	2289.86	162.863	7.17429	0.00306134	0.0927293	GT1_Gtf-like
BolC3t19391H	374.82	33.6834	7.06473	39.1695	-5.72936	0.0228704	0.268142	Ctr copper transporter family
BolC3t19392H	74.7374	420.156	2411.72	488.588	5.01208	0.0221607	0.263943	TUBULIN
BolC3t19403H	11.3239	31.0242	324.095	36.0772	4.83896	0.0486896	0.414666	consensus disorder prediction
BolC3t19426H	1358.86	162.212	57.401	188.632	-4.56513	0.0359036	0.347781	Asparagine synthetase [glutamine-hydrolyzing]
BolC3t19428H	195.903	11.5233	2.64927	13.4001	-6.20832	0.0287228	NA	Asparagine synthetase [glutamine-hydrolyzing]
BolC3t19492H	10159.8	1504.23	405.339	1749.23	-4.64754	0.0280026	0.299837	-
BolC3t19495H	187.976	2.65922	0.883092	0	-7.73366	0.0157725	NA	ABC transporters family signature.
BolC3t19496H	22011.3	923.634	998.777	1074.07	-4.46189	0.0327106	0.329221	ATP-BINDING CASSETTE TRANSPORTER SUBFAMILY A ABCA
BolC3t19510H	180.049	86.8677	2.64927	101.016	-6.08657	0.033427	NA	CARBOXYL-TERMINAL HYDROLASE-LIKE PROTEIN, PUTATIVE (DUF627 AND DUF629)-RELATED
BolC3t19557H	1.13239	54.0707	720.603	62.8774	9.31361	0.00199778	0.0734865	OSJNBA0091C07.3 PROTEIN
BolC3t19583H	15.8534	120.551	1616.06	140.186	6.67152	0.00535608	0.121142	consensus disorder prediction
BolC3t19585H	12.4562	24.8193	379.729	28.8617	4.93001	0.0417444	0.380109	Peptidase family A1 domain profile.
BolC3t19700H	6199.81	1919.95	335.575	2232.66	-4.20747	0.0425013	0.384001	beta-beta-alpha zinc fingers
BolC3t19714H	24.9125	200.328	793.016	232.955	4.9924	0.0288453	0.304667	consensus disorder prediction
BolC3t19731H	3436.79	58.5027	5.29855	68.0312	-9.34115	0.000363877	0.0386983	consensus disorder prediction
BolC3t19734H	783.611	46.9795	19.428	54.6311	-5.33387	0.0215317	0.260166	PROTEIN CUP-SHAPED COTYLEDON 2-RELATED
BolC3t19746H	2325.92	379.381	71.5304	441.172	-5.02305	0.0219607	0.26266	Multidrug resistance efflux transporter EmrE
BolC3t19750H	78.1346	7.09124	0	0	-8.90975	0.0319665	NA	RAPID ALKALINIZATION FACTOR-LIKE
BolC3t19761H	4420.83	569.959	92.7246	662.789	-5.57516	0.0122954	0.190545	consensus disorder prediction
BolC3t19765H	6273.42	1060.14	59.1671	1232.81	-6.72824	0.00391276	0.103225	MAC/Perforin domain
BolC3t19799H	1.13239	0	224.305	4.12311	7.62988	0.0148628	0.211827	ZINC FINGER FYVE DOMAIN CONTAINING PROTEIN
BolC3t19824H	631.871	97.5046	6.18164	113.385	-6.67543	0.00796125	0.149274	WRKY_cls
BolC3t19845H	0	0	162.489	7.21543	9.60737	0.0103683	NA	Auxin responsive protein
BolC3t19846H	0	0	104.205	19.5848	8.96645	0.0231461	NA	AUXIN-RESPONSIVE FAMILY PROTEIN
BolC3t19852H	404.262	22.1601	14.1295	25.7694	-4.83846	0.0426114	0.384587	consensus disorder prediction
BolC3t19857H	4.52954	85.9813	324.095	99.9853	6.16087	0.0196904	0.246406	GDSL-LIKE LIPASE/ACYLHYDROLASE-RELATED
BolC3t19882H	6161.31	66307.5	184850	77107.2	4.90698	0.0213644	0.259398	Chlorophyll A-B binding protein
BolC3t19890H	440.498	70.9124	4.41546	82.4621	-6.64036	0.0105327	0.174674	2-OXOGLUTARATE (2OG) AND FE(II)-DEPENDENT OXYGENASE SUPERFAMILY PROTEIN-RELATED
BolC3t19897H	1148.24	186.145	52.1024	216.463	-4.46188	0.0405502	0.373573	consensus disorder prediction
BolC3t19898H	634.136	39.8882	18.5449	0	-5.09564	0.0284395	0.302619	#N/A
BolC3t19908H	244.595	15.9553	4.41546	0	-5.79162	0.0301583	0.313415	#N/A
BolC3t19966H	13119.8	5953.98	596.97	6923.73	-4.4579	0.033117	0.332395	consensus disorder prediction
BolC3t19977H	2.26477	17.7281	1241.63	0	9.09859	0.0010389	0.0548957	#N/A
BolC3t20064H	721.329	25.7058	0	0	-12.1164	0.000594952	0.0436367	consensus disorder prediction
BolC3t20065H	963.66	37.229	0.883092	43.2926	-10.0916	0.000889715	0.0518472	consensus disorder prediction
BolC3t20069H	433.704	15.9553	3.53237	18.554	-6.93985	0.00867935	0.156339	-
BolC3t20109H	7179.32	959.09	148.359	1115.3	-5.59662	0.011652	0.184145	Cytochrome P450
BolC3t20111H	36.2363	650.621	1960.46	756.59	5.7576	0.0116507	0.184145	Homeodomain-like
BolC3t20117H	0	0	107.737	0	9.01454	0.0217954	NA	consensus disorder prediction
BolC3t20120H	1.13239	0	110.386	1.03078	6.60698	0.0497823	NA	Coil
BolC3t20126H	852.686	0	0	0	-12.3577	0.00045401	0.0406602	RHAMNOGALACTURONATE LYASE FAMILY PROTEIN
BolC3t20128H	13237.6	2867.52	197.813	3334.56	-6.0643	0.0072177	0.142083	-
BolC3t20138H	698.682	57.6163	1.76618	67.0005	-8.62776	0.00202708	0.0739555	ENOLASE (DUF1399)
BolC3t20159H	35.1039	159.553	1110.05	185.54	4.98283	0.0263293	0.29057	AP2
BolC3t20164H	779.081	8.86405	0	0	-12.2275	0.00052502	0.0419617	consensus disorder prediction
BolC3t20171H	37.3687	680.759	3567.69	791.636	6.57699	0.00488426	0.115325	BTB/POZ domain
BolC3t20197H	110.974	0	0	0	-9.41595	0.0168282	NA	OS06G0637400 PROTEIN
BolC3t20220H	78.1346	666.577	1852.73	775.144	4.56754	0.0341643	0.337988	Coil
BolC3t20258H	6.79431	0	254.33	8.24621	5.22621	0.043692	0.390736	CNH DOMAIN CONTAINING
BolC3t20271H	703.211	101.937	7.94782	0	-6.46719	0.00882143	0.157784	PROTEIN SHROOM-LIKE
BolC3t20278H	1.13239	0	135.113	0	6.89858	0.0355921	NA	consensus disorder prediction
BolC3t20314H	892.32	178.167	30.0251	207.186	-4.89327	0.0299306	0.311689	consensus disorder prediction
BolC3t20324H	146.078	17.7281	0	0	-9.81247	0.0100719	NA	PROTEIN, PUTATIVE-RELATED
BolC3t20329H	161.931	29.2514	0	0	-9.96112	0.00830612	NA	PROTEIN, PUTATIVE-RELATED
BolC3t20336H	3.39716	34.5698	581.074	40.2003	7.41821	0.0053685	0.121261	Protein BPS1
BolC3t20338H	1.13239	0	149.242	5.15388	7.04208	0.0300664	NA	IST1 FAMILY MEMBER
BolC3t20383H	287.626	108.141	5.29855	0	-5.76239	0.0270176	0.295965	ARABIDOPSIS THALIANA GENOMIC DNA, CHROMOSOME 5, P1 CLONE:MOK16
BolC3t20387H	698.682	108.141	7.06473	125.755	-6.62779	0.00778068	0.147984	ras-related protein RABA1f
BolC3t20423H	801.729	140.938	17.6618	163.893	-5.50435	0.0184874	0.237959	TRANSCRIPTION REPRESSOR OFP7-RELATED
BolC3t20424H	2170.78	478.659	10.5971	556.619	-7.67832	0.00190219	0.0718218	Adenomatous polyposis coli tumour suppressor protein
BolC3t20436H	217.418	1.77281	1.76618	0	-6.9436	0.0174807	0.23142	consensus disorder prediction
BolC3t20443H	1363.39	605.415	73.2966	0	-4.21727	0.0483832	0.412745	#N/A
BolC3t20482H	99.6499	123.21	0	143.278	-9.26067	0.0205403	NA	consensus disorder prediction
BolC3t20516H	0	60.2756	68.8811	70.0928	8.36919	0.0475356	NA	Glycosyl hydrolases family 18 (GH18) domain profile.
BolC3t20583H	1441.53	308.469	10.5971	358.71	-7.08771	0.00374368	0.101653	-
BolC3t20608H	3185.4	391.791	42.3884	455.603	-6.2316	0.00684014	0.138562	Diacylglycerol kinase catalytic domain
BolC3t20612H	99.6499	14.1825	0.883092	0	-6.81805	0.0479188	NA	MYB-related transcription factor
BolC3t20648H	2003.19	1808.27	108.62	2102.78	-4.20489	0.0463021	0.403158	-
BolC3t20652H	14.721	69.1396	649.072	80.4006	5.46241	0.0212328	0.258809	P-loop containing nucleoside triphosphate hydrolases
BolC3t20683H	115.503	686.964	2161.81	798.852	4.22623	0.0451428	0.398504	Cytosolic domain of 10TM putative phosphate transporter
BolC3t20684H	13.5886	23.0465	512.193	26.8002	5.2362	0.0283835	0.302363	STKc_IRAK
BolC3t20687H	2349.7	711.783	91.8415	827.713	-4.67714	0.0299525	0.311789	DEHYDROGENASE/REDUCTASE (SDR FAMILY) MEMBER 4
BolC3t20706H	1.13239	539.821	238.435	0	7.71801	0.0133617	0.200026	consensus disorder prediction
BolC3t20722H	33637.5	9055.52	1143.6	10530.4	-4.87836	0.0221127	0.26374	CYP76-like
BolC3t20737H	954.601	363.426	1.76618	422.618	-9.07801	0.0011614	0.057785	Gnk2-homologous domain profile.
BolC3t20753H	1279.6	842.085	27.3758	979.238	-5.54659	0.0153751	0.215742	Protein tyrosine and serine/threonine kinase
BolC3t20766H	23.7801	65.594	551.049	76.2775	4.53434	0.0475332	0.408861	Aspartate Aminotransferase, domain 1
BolC3t20797H	401.997	25.7058	5.29855	29.8925	-6.24537	0.0149619	0.212629	CASP-like protein
BolC3t20802H	30.5744	174.622	1003.19	203.063	5.03612	0.0258545	0.28817	-
BolC3t20805H	5958.61	1623.89	64.4657	1888.38	-6.53023	0.00477668	0.113625	consensus disorder prediction
BolC3t20836H	1.13239	21.2737	387.677	24.7386	8.41927	0.00573275	0.12483	AUXIN-INDUCED PROTEIN-LIKE-RELATED
BolC3t20854H	0	0	83.0106	7.21543	8.63839	0.0345547	NA	consensus disorder prediction
BolC3t20876H	15911.1	7449.35	472.454	0	-5.07366	0.0186117	0.238756	#N/A
BolC3t20889H	12486.8	1313.65	234.902	1527.61	-5.73214	0.0099896	0.169418	C2_3c
BolC3t20890H	16999.4	2385.32	56.5179	2773.82	-8.23247	0.000784543	0.0490801	GT1_Gtf-like
BolC3t20892H	31044.3	3531.44	647.306	4106.61	-5.58368	0.0113121	0.18125	Glycosyltransferase
BolC3t20977H	370.29	126.756	4.41546	147.401	-6.38988	0.0143926	0.207781	-
BolC3t20995H	1.13239	0	213.708	2.06155	7.56006	0.0161744	NA	Protein kinase domain profile.
BolC3t20997H	2.26477	126.756	483.051	147.401	7.73661	0.00541576	0.121683	AP2/ERF domain profile.
BolC3t21071H	3364.32	2881.7	22.9604	3351.05	-7.19495	0.00268827	0.0859831	WRKY TRANSCRIPTION FACTOR 36-RELATED
BolC3t21098H	7799.87	1788.77	115.685	2080.11	-6.07511	0.00731367	0.143265	WRKY_cls
BolC3t21120H	0	0	185.449	2.06155	9.79806	0.00816118	NA	consensus disorder prediction
BolC3t21121H	19.2506	58.5027	727.667	68.0312	5.24029	0.0242534	0.277847	Coil
BolC3t21139H	14.721	54.9571	535.154	63.9081	5.18399	0.0289425	0.305512	DNA-binding domain
BolC3t21142H	532.221	10.6369	15.0126	12.3693	-5.14773	0.0293935	0.308233	ALPHA/BETA HYDROLASE DOMAIN-CONTAINING PROTEIN
BolC3t21156H	3.39716	18.6145	189.865	21.6463	5.80446	0.0391231	NA	SET_ASHR3-like
BolC3t21172H	32755.4	2345.43	164.255	2727.43	-7.63956	0.00142398	0.0621476	GATase1_1
BolC3t21183H	2.26477	0	387.677	7.21543	7.41929	0.00803618	0.150048	TRANSCRIPTION FACTOR IBH1-LIKE 1
BolC3t21214H	93.988	44.3203	0	51.5388	-9.17628	0.0228835	NA	CYSTATIN/MONELLIN SUPERFAMILY PROTEIN
BolC3t21229H	86.0613	2055.57	2985.73	2390.37	5.11657	0.0196408	0.246344	Alkaline phosphatase-like
BolC3t21241H	1.13239	18.6145	853.066	21.6463	9.55706	0.00150832	0.0632713	Glycosyl hydrolases family 17
BolC3t21243H	236.669	44876	77489.5	52185.1	8.35496	0.000656972	0.0458157	HAD-like
BolC3t21254H	1081.43	16.8417	12.3633	19.5848	-6.45067	0.0073196	0.143271	XANTHINE-URACIL / VITAMIN C PERMEASE FAMILY MEMBER
BolC3t21262H	536.751	389.132	2.64927	452.511	-7.66243	0.0045011	0.109	Tyrosine-sulfated glycopeptide receptor 1
BolC3t21272H	3514.92	1643.4	57.401	1911.06	-5.93621	0.00893868	0.159212	RING/U-box
BolC3t21298H	3.39716	0	328.51	0	6.59542	0.0148637	0.211827	consensus disorder prediction
BolC3t21309H	0	0	297.602	7.21543	10.4804	0.00351053	0.0990085	arm_5
BolC3t21343H	77.0022	499.046	2508.86	580.327	5.02598	0.0217709	0.261497	O-FUCOSYLTRANSFERASE FAMILY PROTEIN
BolC3t21347H	1786.9	1137.26	70.6473	1322.49	-4.66064	0.0315363	0.322619	Zinc finger Dof-type profile.
BolC3t21353H	6.79431	52.2979	1013.79	60.8158	7.22118	0.00412222	0.104796	LysM domain
BolC3t21375H	21.5153	36.3426	753.277	42.2618	5.12973	0.0262191	0.289955	Protein Inhibitor Of Neuronal Nitric Oxide Synthase;
BolC3t21391H	919.497	536.275	30.0251	623.62	-4.93655	0.0286033	0.303282	Eukaryotic signal peptidase (S26B) family signature
BolC3t21445H	6.79431	71.7988	1885.4	83.4929	8.11628	0.00144768	0.0626279	NUMOD3 motif
BolC3t21452H	0	0	89.1923	0	8.74201	0.0304825	NA	consensus disorder prediction
BolC3t21488H	105.312	4.43203	0	0	-9.3404	0.0185461	NA	consensus disorder prediction
BolC3t21503H	39632.4	1139.03	37.9729	1324.55	-10.0274	0.000107547	0.0360797	SGNH hydrolase
BolC3t21504H	8849.59	1214.38	19.428	1412.16	-8.83123	0.000449559	0.0405461	SGNH hydrolase
BolC3t21517H	41867.7	3981.73	2412.61	4630.25	-4.11712	0.0445195	0.395516	Aldehyde dehydrogenases glutamic acid active site.
BolC3t21547H	0	0	80.3613	0	8.59159	0.0365521	NA	Tyrosine protein kinases specific active-site signature.
BolC3t21550H	1.13239	0	155.424	13.4001	7.10063	0.0280514	NA	consensus disorder prediction
BolC3t21634H	2042.82	1024.68	28.2589	1191.58	-6.17565	0.00778827	0.148018	PROTEIN CUP-SHAPED COTYLEDON 2-RELATED
BolC4t21649H	10.1915	41.661	562.529	48.4465	5.78647	0.0176289	0.231819	consensus disorder prediction
BolC4t21658H	433.704	70.9124	1.76618	82.4621	-7.93984	0.00484068	0.114849	consensus disorder prediction
BolC4t21663H	37486.5	8397.8	1214.25	9765.58	-4.94817	0.0206967	0.254627	USP_Like
BolC4t21672H	1192.4	0	15.0126	0	-6.31149	0.0079732	0.149274	PMEI-like_3
BolC4t21695H	429.174	62.0484	7.94782	72.1543	-5.7548	0.0205716	0.25378	bHLH_AtIBH1_like
BolC4t21707H	9258.38	591.232	22.9604	687.528	-8.65538	0.000534303	0.0419617	MYB transcription factor
BolC4t21708H	1604.59	129.415	82.1275	150.493	-4.28815	0.0443662	0.394565	Glycosyl transferase family 8
BolC4t21712H	4227.19	652.394	226.071	758.651	-4.22481	0.0426552	0.384847	PP2Cc
BolC4t21715H	78.1346	2.65922	0	0	-8.90975	0.0319665	NA	Tetratricopeptide repeat domain
BolC4t21717H	114.371	4.43203	0	0	-9.45945	0.0159097	NA	ABC transporter B family member 1
BolC4t21734H	37762.8	815.493	50.3362	948.314	-9.55104	0.000182039	0.0360797	consensus disorder prediction
BolC4t21737H	193.638	0.886405	4.41546	0	-5.45459	0.045269	NA	Tetratricopeptide repeat domain
BolC4t21738H	77.0022	0	0	0	-8.88869	0.0328102	NA	Tetratricopeptide repeat domain
BolC4t21744H	1386.04	223.374	16.7787	259.756	-6.36813	0.00721806	0.142083	Myb-like domain profile.
BolC4t21747H	87.1937	0.886405	0	0	-9.06802	0.0262361	NA	-
BolC4t21756H	8627.64	6173.81	240.201	7179.36	-5.1666	0.0173627	0.230696	Cytochrome P450 734A1
BolC4t21774H	719.065	10.6369	29.142	12.3693	-4.6249	0.0399618	0.37122	-
BolC4t21784H	33.9716	46.9795	1067.66	54.6311	4.97397	0.0268007	0.294473	consensus disorder prediction
BolC4t21792H	19.2506	401.542	816.86	466.942	5.4071	0.0202178	0.251513	OS01G0551000 PROTEIN
BolC4t21793H	0	0	166.021	4.12311	9.6384	0.00997048	NA	-
BolC4t21803H	13109.6	10116.5	365.6	11764.3	-5.16416	0.0171655	0.229599	CAP_ED
BolC4t21815H	6541.79	4533.08	318.796	5271.39	-4.35893	0.0370085	0.352794	Protein kinase domain profile.
BolC4t21849H	100.782	4.43203	0.883092	0	-6.83435	0.0470166	NA	MFS_NPF5
BolC4t21857H	1.13239	38.1154	1575.44	44.3234	10.4421	0.000555246	0.0423046	JCVI: potassium uptake protein
BolC4t21860H	19.2506	465.363	3493.51	541.158	7.5036	0.00202389	0.0739555	Expansin, Cellulose-binding-like domain profile.
BolC4t21892H	35.1039	53.1843	1772.36	61.8466	5.65788	0.013021	0.197356	-
BolC4t21910H	1877.49	3.54562	0	0	-13.4964	0.000133541	0.0360797	#N/A
BolC4t21922H	4652.97	692.283	45.0377	805.036	-6.69081	0.0041837	0.105728	GLYCOSYLTRANSFERASE
BolC4t21933H	11537.9	25.7058	7.94782	0	-10.5034	8.01e-05	0.0360797	consensus disorder prediction
BolC4t21934H	4494.44	37.229	7.06473	0	-9.31319	0.000332879	0.0372793	consensus disorder prediction
BolC4t21935H	18103.4	54.0707	7.06473	0	-11.3232	3.17e-05	0.0360797	consensus disorder prediction
BolC4t21955H	105.312	1512.21	2800.28	1758.5	4.73283	0.0280151	0.299837	Zinc finger C2H2 type domain signature.
BolC4t21967H	12.4562	184.372	1141.84	214.401	6.51832	0.00694111	0.138819	PLASTID-LIPID-ASSOCIATED PROTEIN 4, CHLOROPLASTIC-RELATED
BolC4t21972H	246.86	1912.86	14209.8	0	5.84704	0.00891603	0.159031	OS09G0491596 PROTEIN
BolC4t21973H	73.605	320.879	2074.38	373.141	4.81673	0.0269637	0.295627	-
BolC4t21976H	0	0	145.71	9.27699	9.45013	0.012647	NA	consensus disorder prediction
BolC4t21979H	31.7068	127.642	871.611	148.432	4.78081	0.0333862	0.333915	bHLH_AtBPE_like
BolC4t21988H	614.885	323.538	6.18164	376.233	-6.63611	0.0083502	0.152782	RING/U-box
BolC4t21990H	64.546	34.5698	2114.12	40.2003	5.03358	0.0221417	0.263943	bZIP transcription factor
BolC4t22007H	91.7232	343.039	2225.39	398.91	4.60062	0.0323705	0.327737	GDSL/SGNH-like Acyl-Esterase family found in Pmr5 and Cas1p
BolC4t22017H	1.13239	0	548.4	2.06155	8.91964	0.00316337	0.0943246	consensus disorder prediction
BolC4t22025H	15963.2	7323.48	649.955	8516.27	-4.61822	0.0284669	0.302619	consensus disorder prediction
BolC4t22035H	6257.56	1142.58	249.915	1328.67	-4.64604	0.0285528	0.30292	Protein MEI2-like 1
BolC4t22045H	1623.84	16.8417	1.76618	0	-9.84445	0.00046029	0.0409353	Pepsin (A1) aspartic protease family signature
BolC4t22047H	2085.85	207.419	1.76618	241.202	-10.2057	0.000300122	0.0366169	NAC domain-containing protein 35
BolC4t22051H	1973.75	1704.56	62.6995	1982.18	-4.97629	0.0234521	0.27184	TRANSCRIPTION FACTOR IBH1-LIKE 1
BolC4t22055H	13.5886	78.0037	1117.99	90.7083	6.36234	0.007994	0.149479	3-ISOPROPYLMALATE DEHYDRATASE SMALL SUBUNIT 2-RELATED-RELATED
BolC4t22066H	194.77	0	0	0	-10.2275	0.0058877	NA	TRANSMEMBRANE PROTEIN
BolC4t22085H	1816.35	1199.31	25.6097	0	-6.14815	0.00819765	0.151401	#N/A
BolC4t22087H	3374.51	799.538	2.64927	929.76	-10.3147	0.000179232	0.0360797	Scorpion toxin-like domain
BolC4t22090H	1170.89	14388.1	26253.4	16731.6	4.48684	0.0319094	0.325101	Scorpion toxin-like domain
BolC4t22091H	164308	42694.6	324.095	49648.4	-8.98566	0.000326935	0.0372793	Chitinases family 19 signature 1.
BolC4t22092H	516.368	0.886405	0	0	-11.6341	0.00103636	0.0548957	chitinase_GH19
BolC4t22107H	356.701	118.778	2.64927	138.124	-7.07289	0.0095542	0.16533	Glycosyltransferase
BolC4t22108H	3177.47	298.719	173.969	347.372	-4.19093	0.0448249	0.397123	UDP-glycosyltransferases signature.
BolC4t22117H	338.583	0.886405	0.883092	0	-8.58262	0.00546578	0.122055	Thiopurine or thiol or thiocyanate S-methyltransferase (TPMT) family profile.
BolC4t22127H	976.116	0.886405	5.29855	0	-7.52523	0.00312859	0.0939461	ARGOS-LIKE PROTEIN
BolC4t22155H	3215.97	4424.94	6.18164	5145.64	-9.02295	0.000491757	0.0416499	Neprosin
BolC4t22167H	197.035	144.484	0.883092	168.017	-7.80156	0.014489	NA	C1 domain
BolC4t22173H	6461.39	128.529	3.53237	149.463	-10.8369	7.87e-05	0.0360797	Glycosyl hydrolases family 1 N-terminal signature.
BolC4t22175H	6.79431	57.6163	1564.84	67.0005	7.84743	0.0019793	0.0734865	(Trans)glycosidases
BolC4t22177H	19774.8	3500.41	91.8415	4070.54	-7.75022	0.00128941	0.0604577	GLYCOSYL HYDROLASE
BolC4t22178H	1295.45	7.09124	0.883092	0	-10.5185	0.000543739	0.0420557	Glycosidases
BolC4t22229H	772.287	0.886405	15.0126	0	-5.68484	0.0161211	0.221704	MATRIX METALLOPROTEINASE
BolC4t22231H	2.26477	38.1154	180.151	44.3234	6.31365	0.0317295	NA	CYCLIN_AtCycU-like
BolC4t22237H	9670.57	14.1825	13.2464	16.4924	-9.51175	0.000221979	0.0360797	Pectinesterase
BolC4t22255H	238.933	3.54562	1.76618	0	-7.07974	0.0146682	0.210096	DUF1442 FAMILY PROTEIN
BolC4t22267H	16.9858	819.925	8296.65	953.468	8.93201	0.000422723	0.0392924	FAS1 domain
BolC4t22277H	91.7232	258.83	3172.95	0	5.11238	0.0195862	0.245902	-
BolC4t22278H	1.13239	0	364.717	7.21543	8.33119	0.00636967	0.132826	alpha/beta-Hydrolases
BolC4t22291H	296.685	193.236	0	224.709	-10.8347	0.00272444	0.0867064	C2 domain (Calcium/lipid-binding domain, CaLB)
BolC4t22303H	1.13239	88.6405	2617.48	103.078	11.1745	0.000247364	0.0364157	consensus disorder prediction
BolC4t22330H	0	0	184.566	17.5232	9.79117	0.008232	NA	PROTEIN TRICHOME BIREFRINGENCE-LIKE 9-RELATED
BolC4t22347H	83.7965	0	0	0	-9.01069	0.0281923	NA	consensus disorder prediction
BolC4t22348H	5991.45	1873.86	207.527	2179.06	-4.85149	0.0236836	0.273901	Ankyrin repeat
BolC4t22355H	1014.62	9.75046	5.29855	0	-7.58104	0.00292484	0.0908193	EXPRESSED PROTEIN
BolC4t22366H	14597.6	1280.86	69.7642	1489.47	-7.70894	0.00136607	0.0612782	Hs1pro-1 protein C-terminus
BolC4t22376H	35.1039	156.007	1239.86	181.417	5.14239	0.0223079	0.264707	Glucocorticoid receptor-like (DNA-binding domain)
BolC4t22399H	6222.46	3445.46	42.3884	4006.63	-7.1976	0.0024566	0.08175	Aspartic proteinase PCS1
BolC4t22402H	1623.84	412.178	40.6222	479.311	-5.32094	0.0178078	0.232971	consensus disorder prediction
BolC4t22417H	10.1915	27.4786	313.498	31.9541	4.943	0.0461355	0.402448	Prokaryotic membrane lipoprotein lipid attachment site profile.
BolC4t22434H	943.277	70.9124	10.5971	82.4621	-6.47587	0.00758117	0.146682	Exo70 exocyst complex subunit C-terminal
BolC4t22447H	2151.53	1071.66	118.334	0	-4.18438	0.0467528	0.405891	consensus disorder prediction
BolC4t22465H	182.314	596.551	2.64927	693.713	-6.10461	0.0326876	NA	Major facilitator superfamily (MFS) profile.
BolC4t22466H	531.089	858.04	7.06473	997.792	-6.23211	0.0125093	0.19269	SOLUTE CARRIER FAMILY 22 MEMBER
BolC4t22490H	0	0	354.12	2.06155	10.7313	0.00259704	0.0844419	Bifunctional inhibitor/lipid-transfer protein/seed storage 2S albumin
BolC4t22491H	463.146	5320.2	34284.3	6186.72	6.20993	0.00612305	0.130131	NON-SPECIFIC LIPID-TRANSFER PROTEIN 2-RELATED
BolC4t22495H	27335.8	1991.75	28.2589	2316.15	-9.91775	0.000125009	0.0360797	consensus disorder prediction
BolC4t22552H	928.556	152.462	38.856	177.294	-4.57873	0.0385872	0.362491	-
BolC4t22572H	1.13239	19.5009	119.217	22.6771	6.71801	0.043863	NA	Neutral/alkaline non-lysosomal ceramidase
BolC4t22601H	3.39716	0	233.136	9.27699	6.10066	0.0273637	0.297838	Ctr copper transporter family
BolC4t22603H	101.915	18.6145	0	21.6463	-9.29309	0.0197059	NA	MFS general substrate transporter like domains
BolC4t22614H	37.3687	233.125	958.154	271.094	4.68035	0.0353711	0.345258	Aldo/keto reductase family signature 2.
BolC4t22615H	26376.7	3429.5	490.999	3988.07	-5.74733	0.00967344	0.166603	AKR
BolC4t22616H	5387.89	1043.3	191.631	1213.22	-4.81327	0.024677	0.280309	AKR
BolC4t22617H	1532.12	2.65922	0.883092	0	-10.7605	0.000412929	0.0392924	EXPRESSED PROTEIN
BolC4t22625H	1329.42	26.5922	15.8956	30.9233	-6.38596	0.0071985	0.142083	haloacid dehalogenase-like hydrolase
BolC4t22629H	4.52954	19.5009	2162.69	22.6771	8.89919	0.000732205	0.0474257	-
BolC4t22651H	1189	41.661	0.883092	48.4465	-10.3948	0.000626633	0.0450541	Zinc finger C2H2 type domain profile.
BolC4t22678H	6.79431	107.255	529.855	0	6.2851	0.0125176	0.192701	consensus disorder prediction
BolC4t22749H	628.474	11.5233	14.1295	13.4001	-5.47502	0.020945	0.255792	Heavy-metal-associated domain profile.
BolC4t22757H	83.7965	451.18	3096.12	524.665	5.20742	0.0179966	0.23412	EXPRESSED PROTEIN
BolC4t22762H	29.442	1088.51	788.601	1265.79	4.74334	0.0355012	0.345338	EndGlu_transf
BolC4t22779H	22934.2	27.4786	58.284	31.9541	-8.62009	0.000511475	0.0416499	Glycosyltransferase
BolC4t22781H	107.577	51.4115	0.883092	0	-6.92847	0.0420933	NA	UDP-Glycosyltransferase/glycogen phosphorylase
BolC4t22805H	42965	2602.49	2321.65	3026.36	-4.20989	0.0409173	0.375639	Enolase N-terminal domain-like
BolC4t22807H	0	0	195.163	8.24621	9.87171	0.0074446	NA	-
BolC4t22809H	5.66193	110.801	372.665	128.847	6.04041	0.0190943	0.242711	Plant protein of unknown function (DUF868)
BolC4t22823H	7.9267	29.2514	263.161	34.0156	5.05306	0.0478468	0.410014	serine/threonine-protein kinase D6PK-like
BolC4t22834H	375.952	4.43203	7.06473	0	-5.73371	0.0227519	0.267612	consensus disorder prediction
BolC4t22840H	1635.16	107.255	51.2193	0	-4.99655	0.0237639	0.274208	consensus disorder prediction
BolC4t22854H	217.418	11.5233	0	0	-10.3862	0.0048025	NA	B3 DNA-binding domain profile.
BolC4t22859H	1.13239	0	398.274	11.3385	8.45818	0.00547173	0.122081	JCVI: uncharacterized plant-specific domain TIGR01568
BolC4t22863H	1.13239	17.7281	249.032	20.6155	7.78075	0.0123835	0.191455	Nucleic acid-binding proteins
BolC4t22867H	586.576	0.886405	0.883092	0	-9.37542	0.00207403	0.0750441	U-box domain
BolC4t22874H	665.843	480.432	15.8956	558.681	-5.38842	0.0219321	0.26266	GLYCOGENIN SUBFAMILY MEMBER
BolC4t22918H	5219.16	37.229	56.5179	0	-6.5289	0.0048416	0.114849	OS02G0127900 PROTEIN
BolC4t22924H	883.261	1.77281	2.64927	0	-8.38101	0.0018293	0.0703179	Endochitinase (Chitinase)
BolC4t22927H	149.475	1988.21	3589.77	2312.03	4.58591	0.0312568	0.320916	Biotinyl/lipoyl domain profile.
BolC4t22960H	129.092	986.569	2628.08	1147.25	4.34754	0.039745	0.369698	PPR repeat family
BolC4t23001H	2.26477	0	362.068	18.554	7.3207	0.00908993	0.161119	consensus disorder prediction
BolC4t23036H	15256.6	31.9106	18.5449	37.108	-9.68409	0.000171843	0.0360797	Cytochrome P450
BolC4t23052H	2308.93	152.462	59.1671	0	-5.28623	0.0173036	0.230176	#N/A
BolC4t23071H	236.669	2.65922	1.76618	0	-7.066	0.0149308	0.212426	Non-specific serine/threonine protein kinase
BolC4t23080H	2.26477	23.0465	271.992	26.8002	6.90801	0.0152239	0.214446	PROTEIN TRICHOME BIREFRINGENCE-LIKE 9-RELATED
BolC4t23081H	4.52954	79.7765	3234.76	92.7699	9.48002	0.00037252	0.038809	Heme-dependent peroxidases
BolC4t23118H	1657.81	47.8659	1.76618	55.6619	-9.87432	0.000444486	0.0402307	consensus disorder prediction
BolC4t23122H	5.66193	20.3873	1140.95	23.7079	7.65469	0.00275109	0.0873368	UNCHARACTERIZED
BolC4t23123H	2.26477	0	235.785	4.12311	6.70192	0.0196833	0.246406	consensus disorder prediction
BolC4t23131H	2236.46	100.164	37.9729	116.478	-5.88004	0.0100656	0.170228	NAC domain
BolC4t23137H	1.13239	0	181.917	7.21543	7.3277	0.0213983	NA	consensus disorder prediction
BolC4t23146H	2.26477	0	1015.56	17.5232	8.80863	0.00146723	0.0628138	ANTIFUNGAL PROTEIN GINKBILOBIN-2-LIKE
BolC4t23200H	11.3239	30.1378	4218.53	35.0464	8.54119	0.000727015	0.0474257	-
BolC4t23208H	531.089	240.216	13.2464	279.34	-5.32523	0.0255518	0.286296	Tyrosine specific protein phosphatases active site.
BolC4t23218H	199.3	254.398	3497.04	295.833	4.13312	0.0469034	0.406693	GLYCOSYL HYDROLASE
BolC4t23306H	1389.44	0.886405	0.883092	0	-10.6195	0.000484752	0.0416499	Acyl-CoA N-acyltransferases (Nat)
BolC4t23312H	39.6335	138.279	1085.32	0	4.77525	0.0316219	0.323364	consensus disorder prediction
BolC4t23317H	1841.26	7.97765	2.64927	0	-9.44077	0.00050472	0.0416499	consensus disorder prediction
BolC4t23330H	3.39716	0	167.787	0	5.62613	0.0483356	NA	EXPRESSED PROTEIN-RELATED-RELATED
BolC4t23346H	55.4869	407.746	7350.85	474.157	7.0496	0.00282632	0.0885976	GLUCOSYL/GLUCURONOSYL TRANSFERASES
BolC4t23378H	11271.8	4990.46	43.2715	5803.27	-8.02499	0.0010029	0.0536974	LEUCINE-RICH REPEAT-CONTAINING PROTEIN
BolC4t23409H	929.688	1417.36	17.6618	1648.21	-5.71798	0.0145996	0.20952	aai_6
BolC4t23424H	7368.43	465.363	117.451	541.158	-5.97116	0.00811741	0.150573	HEXOKINASE FAMILY MEMBER
BolC4t23438H	47.5602	63.8212	1361.73	74.2159	4.83953	0.0284236	0.302619	consensus disorder prediction
BolC4t23452H	1.13239	0	180.151	12.3693	7.31362	0.0217627	NA	finulus
BolC4t23483H	72.4727	316.447	2797.63	367.987	5.27062	0.0171852	0.229599	Transferase(Phosphotransferase) domain 1
BolC4t23564H	2364.42	370.517	21.1942	430.865	-6.8016	0.00420311	0.105975	WRKY DNA-binding domain
BolC4t23589H	0	0	92.7246	2.06155	8.79805	0.02847	NA	Acetyltransferase (GNAT) family
BolC4t23594H	2245.52	1214.38	104.205	1412.16	-4.42951	0.0375257	0.355665	JCVI: ZIP zinc/iron transport family
BolC4t23599H	4.52954	0	844.236	9.27699	7.54209	0.00365583	0.100659	PROTEIN TRICHOME BIREFRINGENCE-LIKE 9-RELATED
BolC4t23675H	5168.21	846.517	228.721	984.391	-4.49796	0.0329937	0.331418	Glutaredoxin
BolC4t23678H	2718.86	4.43203	6.18164	0	-8.7807	0.000652536	0.0457289	-
BolC4t23702H	3.39716	31.9106	191.631	37.108	5.81782	0.0385167	NA	MULTI-COPPER OXIDASE
BolC4t23704H	1181.08	50.5251	16.7787	58.7543	-6.13726	0.00933054	0.163284	-
BolC4t23731H	78.1346	756.104	3111.13	879.252	5.31532	0.0162838	0.222879	TIM23
BolC4t23735H	1.13239	19.5009	129.814	22.6771	6.84087	0.038059	NA	CYCLIN-DEPENDENT PROTEIN KINASE INHIBITOR SMR13
BolC4t23742H	0	0	1164.8	3.09233	12.449	0.000377235	0.0389607	OS03G0233200 PROTEIN
BolC4t23748H	640.93	40.7746	1.76618	47.4157	-8.50329	0.00236874	0.0803113	Zinc finger C2H2 type domain profile.
BolC4t23762H	0	0	153.658	0	9.52675	0.0114767	NA	#N/A
BolC4t23764H	0	0	179.268	15.4616	9.74915	0.00867787	NA	3-KETOACYL-COA SYNTHASE
BolC4t23791H	0	38.1154	425.65	0	10.9967	0.00189716	0.0717379	EXPRESSED PROTEIN
BolC4t23795H	180.049	1.77281	2.64927	0	-6.08657	0.033427	NA	#N/A
BolC4t23801H	0	0	181.034	0	9.76329	0.00852512	NA	#N/A
BolC4t23818H	93.988	530.957	2099.99	617.435	4.48176	0.0362187	0.349639	OS06G0731900 PROTEIN
BolC4t23843H	2479.92	34.5698	19.428	40.2003	-6.99594	0.00346187	0.098507	EXOSTOSIN HEPARAN SULFATE GLYCOSYLTRANSFERASE -RELATED
BolC4t23874H	6983.42	1925.27	213.708	2238.85	-5.03017	0.0199155	0.248326	BNAC05G50380D PROTEIN
BolC4t23885H	2.26477	0	158.073	3.09233	6.12504	0.0398287	NA	Coil
BolC4t23893H	9777.02	9877.21	127.165	11485.9	-6.26455	0.00600344	0.128983	consensus disorder prediction
BolC4t23914H	421.247	0	0.883092	0	-8.89777	0.00370449	0.101561	ARM repeat
BolC4t23920H	6.79431	531.843	752.394	0	6.79098	0.00685745	0.138582	Pollen protein Ole e 1 like
BolC4t23936H	3.39716	44.3203	540.452	51.5388	7.31365	0.00610662	0.130105	consensus disorder prediction
BolC4t23939H	41.8983	239.329	892.806	278.31	4.41338	0.0450052	0.397867	OS07G0626500 PROTEIN
BolC4t23996H	8487.23	1348.22	135.996	1567.81	-5.96359	0.00811381	0.150573	Tryptamine hydroxycinnamoyl transferase
BolC4t24009H	2022.44	25.7058	17.6618	29.8925	-6.83925	0.00421424	0.105975	ALPHA/BETA-HYDROLASES SUPERFAMILY PROTEIN
BolC4t24018H	50.9573	40.7746	1284.02	47.4157	4.65522	0.0337435	0.335863	Coil
BolC4t24107H	79.267	759.649	1567.49	883.375	4.30559	0.0439876	0.391881	-
BolC4t24110H	5.66193	51.4115	368.249	59.785	6.02321	0.0194946	0.2455	NUCLEOPORIN-RELATED
BolC4t24173H	0	0	76.829	0	8.52674	0.0394933	NA	consensus disorder prediction
BolC4t24191H	185.711	14.1825	0	0	-10.1588	0.00643312	NA	consensus disorder prediction
BolC4t24217H	0	0	105.088	0	8.97862	0.0228003	NA	-
BolC4t24222H	65.6784	6.20484	0	0	-8.6592	0.0433865	NA	consensus disorder prediction
BolC4t24260H	9772.49	972.387	40.6222	1130.76	-7.91023	0.00114204	0.0571235	Protein kinase domain profile.
BolC4t24264H	1432.47	3.54562	4.41546	0	-8.34163	0.00130843	0.0605005	G-type lectin S-receptor-like serine/threonine-protein kinase
BolC4t24271H	1.13239	25.7058	197.813	0	7.44855	0.0185034	NA	consensus disorder prediction
BolC4t24285H	294.42	19.5009	2.64927	22.6771	-6.79606	0.0136249	0.20199	S-locus glycoprotein domain
BolC4t24375H	6839.61	268.581	3.53237	312.325	-10.9189	7.15e-05	0.0360797	Coil
BolC4t24381H	146.078	0.886405	0	0	-9.81247	0.0100719	NA	Late exocytosis, associated with Golgi transport
BolC4t24391H	7748.91	1045.07	269.343	1215.29	-4.84643	0.023515	0.272316	Zinc/RING finger domain, C3HC4 (zinc finger)
BolC4t24442H	0	0	92.7246	7.21543	8.79805	0.02847	NA	PECTINESTERASE INHIBITOR-LIKE
BolC4t24453H	0	0	166.904	0	9.64605	0.00987473	NA	PROTEIN, PUTATIVE (DUF1191)-RELATED
BolC4t24484H	88.3261	47.8659	0	0	-9.08664	0.0256286	NA	#N/A
BolC4t24524H	3.39716	0	206.643	2.06155	5.92663	0.0337932	NA	consensus disorder prediction
BolC4t24534H	5.66193	0	615.515	11.3385	6.76432	0.00796841	0.149274	Patatin-like phospholipase (PNPLA) domain profile.
BolC4t24603H	1.13239	0	203.994	8.24621	7.49295	0.017539	NA	Pectinacetylesterase
BolC4t24607H	9.05908	39.8882	352.354	46.3849	5.28149	0.0337968	0.336162	-
BolC4t24610H	23270.5	1004.3	15.0126	0	-10.598	6.17e-05	0.0360797	SERINE PROTEASE INHIBITOR, KAZAL-TYPE FAMILY PROTEIN
BolC4t24689H	10.1915	71.7988	642.891	83.4929	5.97911	0.014117	0.206016	consensus disorder prediction
BolC4t24698H	0	0	78.5952	13.4001	8.55953	0.0379805	NA	Phosphorylase Kinase; domain 1
BolC4t24711H	1840.13	130.302	87.4261	151.524	-4.39555	0.0396266	0.3692	F-box domain
BolC4t24781H	0	0	206.643	0	9.95418	0.00671605	NA	Plasma membrane ATPase
BolC4t24782H	33.9716	109.028	1172.75	126.785	5.10941	0.0232794	0.270698	consensus disorder prediction
BolC4t24816H	5334.67	1044.19	276.408	1214.25	-4.27048	0.0404332	0.373374	-
BolC4t24820H	11426.9	1.77281	15.8956	2.06155	-9.48948	0.00022004	0.0360797	GLYCOSYL HYDROLASE
BolC4t24827H	25802.5	1825.99	18.5449	2123.4	-10.4422	7.16e-05	0.0360797	Glycosidases
BolC4t24836H	2791.33	2.65922	25.6097	3.09233	-6.76805	0.00419226	0.105839	-
BolC4t24870H	1281.86	117.005	3.53237	136.062	-8.5033	0.0012495	0.0592793	Phosphorylase Kinase; domain 1
BolC4t24872H	2739.24	478.659	6.18164	556.619	-8.79148	0.000644371	0.045513	Protein kinase domain
BolC4t24913H	0	49.6387	193.397	57.7235	9.8586	0.00756476	NA	Plant protein of unknown function
BolC4t24937H	0	0	93.6077	0	8.81172	0.027998	NA	Transferase(Phosphotransferase) domain 1
BolC4t24939H	0	0	120.1	13.4001	9.17127	0.0179266	NA	bHLH_AtIBH1_like
BolC4t24941H	990.837	0	12.3633	0	-6.32445	0.00845117	0.153967	MADS domain signature
BolC4t24943H	15.8534	44.3203	7750.89	51.5388	8.93338	0.000428158	0.0392924	Citrate Synthase, domain 1
BolC4t24963H	10.1915	79.7765	339.99	92.7699	5.06004	0.0404621	0.373374	P-loop containing nucleoside triphosphate hydrolases
BolC4t25008H	15.8534	27.4786	399.157	31.9541	4.65408	0.0498708	0.418807	consensus disorder prediction
BolC4t25018H	1.13239	18.6145	573.126	21.6463	8.98326	0.0029354	0.0909263	consensus disorder prediction
BolC4t25031H	214.021	720.647	4665.37	0	4.44617	0.034818	0.342303	#N/A
BolC4t25035H	0	30.1378	101.556	35.0464	8.92929	0.0242327	NA	rav1_2
BolC4t25051H	9326.33	7395.28	134.23	8599.77	-6.11847	0.00694436	0.138819	-
BolC4t25052H	1735.95	689.623	80.3613	0	-4.43303	0.0386644	0.362686	OS07G0185900 PROTEIN
BolC4t25072H	88.3261	1101.8	6482.78	1281.26	6.19761	0.00659661	0.135022	Glycosidases
BolC4t25085H	160.799	152.462	0	0	-9.95099	0.008416	NA	consensus disorder prediction
BolC4t25093H	3.39716	0	201.345	14.4309	5.88916	0.0353554	NA	Condensin_D2
BolC4t25119H	361.231	17.7281	2.64927	20.6155	-7.0911	0.00933363	0.163284	DUF296
BolC4t25128H	16471.7	1140.8	324.095	1326.61	-5.66737	0.0105521	0.174732	eIF-6 family
BolC4t25138H	6091.1	1082.3	276.408	1258.58	-4.46179	0.0338188	0.336162	Transmembrane amino acid transporter protein
BolC4t25146H	19513.3	257.944	9.71401	299.956	-10.972	4.36e-05	0.0360797	non-haem dioxygenase in morphine synthesis N-terminal
BolC4t25153H	0	0	114.802	2.06155	9.10617	0.0194458	NA	Ribonuclease Inhibitor
BolC4t25167H	18822.5	4761.77	769.173	5537.33	-4.61296	0.0285251	0.302859	consensus disorder prediction
BolC4t25168H	0	0	659.669	0	11.6288	0.000920815	0.0523989	TRANSCRIPTION FACTOR SCREAM2-RELATED
BolC4t25201H	528.824	21.2737	0.883092	0	-9.22589	0.00248369	0.0821161	OSJNBB0118P14.9 PROTEIN
BolC4t25204H	7.9267	0	308.199	0	5.28097	0.0368667	0.352693	Coil
BolC4t25234H	5.66193	0	395.625	0	6.12667	0.0172049	0.229599	consensus disorder prediction
BolC4t25241H	385.011	1700.13	6813.93	1977.03	4.14552	0.0447947	0.396993	consensus disorder prediction
BolC4t25260H	5543.03	49.6387	170.437	57.7235	-5.02331	0.0202891	0.25207	-
BolC4t25283H	0	304.923	287.888	354.587	10.4325	0.00372164	0.1016	JCVI: TIGR01589 domain
BolC4t25294H	848.157	733.057	37.0898	852.452	-4.51519	0.0416812	0.38009	P-loop containing nucleoside triphosphate hydrolases
BolC4t25297H	20.3829	81.5493	814.21	94.8314	5.31995	0.0217696	0.261497	ABC transporters family signature.
BolC4t25334H	240.066	6.20484	2.64927	0	-6.50161	0.0198442	0.247679	#N/A
BolC4t25385H	2.26477	69.1396	2356.09	80.4006	10.0227	0.000352922	0.0380581	aspartyl protease AED3
BolC4t25394H	26.0449	55.8435	593.438	64.9389	4.51001	0.0471404	0.407868	GDSL/SGNH-like Acyl-Esterase family found in Pmr5 and Cas1p
BolC4t25411H	104.179	0	0	0	-9.3248	0.0189211	NA	Vaccinia Virus protein VP39
BolC4t25414H	1560.43	818.152	24.7266	0	-5.97968	0.00991296	0.16888	#N/A
BolC4t25420H	198.167	195.896	4.41546	227.802	-5.48795	0.0435213	NA	consensus disorder prediction
BolC4t25455H	6583.69	1204.62	184.566	1400.83	-5.15663	0.017744	0.232694	-
BolC4t25479H	1169.75	983.91	62.6995	0	-4.22156	0.0495285	0.417354	EXPRESSED PROTEIN
BolC4t25497H	1.13239	0	136.879	0	6.91732	0.0348205	NA	Coil
BolC4t25512H	1150.5	37.229	3.53237	0	-8.34732	0.00151006	0.0632713	consensus disorder prediction
BolC4t25514H	106.444	0	0	0	-9.35583	0.0181821	NA	#N/A
BolC4t25547H	269.508	129.415	1.76618	150.493	-7.25346	0.0117232	0.184706	Coil
BolC4t25573H	10.1915	82.4357	863.664	95.8622	6.40501	0.00863558	0.156142	-
BolC4t25629H	73.605	3.54562	0	0	-8.8236	0.0355471	NA	EXPRESSED PROTEIN
BolC4t25630H	83.7965	116.119	4042.79	135.032	5.59231	0.0122435	0.189971	Pepsin (A1) aspartic protease family signature
BolC4t25641H	602.429	255.285	9.71401	0	-5.95452	0.0144921	0.208627	consensus disorder prediction
BolC4t25643H	11748.5	2158.4	47.6869	2509.94	-7.94458	0.00108628	0.0561258	Coil
BolC4t25646H	7.9267	32.797	1554.24	38.1387	7.61524	0.00240142	0.0808636	FAS1 domain
BolC4t25681H	0	0	96.257	4.12311	8.85199	0.0266505	NA	-
BolC4t25682H	12082.6	8148.72	320.562	9475.93	-5.23612	0.0160788	0.221373	-
BolC4t25699H	84838.3	12312.2	1792.68	14317.5	-5.56446	0.0114316	0.182236	GATase1_DJ-1
BolC4t25705H	89.4584	15.0689	0	17.5232	-9.10502	0.0250417	NA	OS01G0939400 PROTEIN
BolC4t25731H	8101.09	552.23	7.06473	642.174	-10.1631	0.000123909	0.0360797	SQUALENE MONOOXYGENASE
BolC4t25733H	66.8107	0	0	0	-8.68387	0.042119	NA	consensus disorder prediction
BolC4t25797H	638.665	9290.41	32361.8	10803.6	5.66308	0.0104743	0.174395	CYP71-like
BolC4t25800H	10.1915	67.3668	614.632	78.339	5.91426	0.0152161	0.214446	Pectate lyase
BolC4t25821H	10.1915	18.6145	605.801	0	5.89339	0.0155877	0.217411	Coil
BolC4t25842H	3500.2	113.46	4.41546	131.939	-9.63055	0.000284509	0.0366169	Short-chain dehydrogenase/reductase family protein
BolC4t25863H	30994.5	14146.1	1197.47	16450.2	-4.69389	0.0262987	0.290457	Carboxypeptidase
BolC4t25923H	9998.96	1521.96	22.9604	1769.84	-8.76639	0.000472149	0.0416195	Cytochrome b561 and DOMON domain-containing protein
BolC4t25925H	4.52954	58.5027	440.663	68.0312	6.60413	0.0114477	0.182236	-
BolC4t25949H	12172	795.992	12.3633	925.637	-9.94318	0.000137025	0.0360797	P-loop containing nucleoside triphosphate hydrolases
BolC4t25961H	1.13239	23.9329	682.63	0	9.23551	0.00218635	0.0768657	Prokaryotic membrane lipoprotein lipid attachment site profile.
BolC4t25963H	1235.43	725.966	2.64927	0	-8.8651	0.00100992	0.0538144	consensus disorder prediction
BolC4t25970H	1242.23	0	0.883092	0	-10.4579	0.000582785	0.0435007	LATE EMBRYOGENESIS ABUNDANT (LEA) HYDROXYPROLINE-RICH GLYCOPROTEIN FAMILY
BolC4t25981H	5.66193	0	233.136	15.4616	5.36371	0.0426744	0.384884	consensus disorder prediction
BolC4t25986H	11.3239	12.4097	445.961	14.4309	5.29946	0.0290632	0.306153	AAA domain
BolC4t25991H	4623.53	1133.71	141.295	1318.36	-5.03216	0.0203594	0.252381	MICROSOMAL GLUTATHIONE S-TRANSFERASE
BolC4t26035H	253.654	28.365	7.94782	32.9848	-4.9961	0.0498509	0.418807	SGNH hydrolase
BolC4t26040H	1954.5	356.335	83.8937	414.372	-4.54205	0.0345696	0.341072	C2 domain
BolC4t26076H	2261.37	288.082	25.6097	335.002	-6.4643	0.00582565	0.126226	Suppressor of npr1-1 constitutive 4
BolC4t26078H	368.025	83.3221	0.883092	0	-8.70291	0.00470927	0.112678	consensus disorder prediction
BolC4t26115H	11432.6	241.102	3.53237	280.371	-11.6601	2.98e-05	0.0360797	FAD-linked oxidoreductase
BolC4t26127H	2.26477	24.8193	1374.97	0	9.24576	0.000873513	0.05161	consensus disorder prediction
BolC4t26137H	40401.2	1248.06	715.304	1451.33	-5.81963	0.00896875	0.159636	Transferase family
BolC4t26172H	853.819	13.2961	5.29855	0	-7.33211	0.00395249	0.103494	Bira Bifunctional Protein; Domain 2
BolC4t26178H	2.26477	0	699.409	3.09233	8.27057	0.00280873	0.0881795	Protein of unknown function (DUF1997)
BolC4t26179H	5045.91	103.709	5.29855	120.601	-9.89519	0.000190363	0.0360797	OS07G0633000 PROTEIN
BolC4t26180H	610.356	2755.83	10924.7	3204.68	4.1618	0.0435199	0.389619	OS07G0633000 PROTEIN
BolC4t26184H	1264.87	117.892	0.883092	137.093	-10.484	0.000565626	0.0428399	NAC domain
BolC4t26210H	41.8983	305.81	917.532	355.618	4.45279	0.0432532	0.388047	Coil
BolC4t26236H	291.023	1.77281	0.883092	0	-8.36424	0.00717062	0.141768	#N/A
BolC4t26273H	60.0164	1683.28	5173.15	1957.44	6.42952	0.00537333	0.121263	Carboxypeptidase C serine protease (S10) family signature
BolC4t26293H	3580.6	465.363	7.06473	541.158	-8.98525	0.00048663	0.0416499	Leucine rich repeat
BolC4t26347H	0	0	136.879	0	9.35993	0.0141464	NA	-
BolC4t26349H	72.4727	0	0	0	-8.80123	0.0365341	NA	consensus disorder prediction
BolC4t26352H	7480.54	302.264	162.489	0	-5.52467	0.0124532	0.192058	PROTEIN THI031, PUTATIVE-RELATED
BolC4t26359H	5028.92	6658.68	60.9333	7743.19	-6.36681	0.00569091	0.124575	Amino acid/polyamine transporter I
BolC4t26406H	12.4562	109.914	1140.07	127.816	6.51608	0.0069587	0.138819	Double stranded RNA-binding domain (dsRBD) profile.
BolC4t26407H	1229.77	24.8193	66.2319	28.8617	-4.21468	0.0493732	0.416596	GDPD_GDE5_like_1_plant
BolC4t26439H	18.1182	84.2085	2510.63	97.9238	7.11444	0.00315522	0.0943246	FRINGE-RELATED
BolC4t26458H	5649.47	1988.21	313.498	2312.03	-4.17155	0.0440683	0.392463	Class I glutamine amidotransferase-like
BolC4t26477H	336.318	6.20484	2.64927	0	-6.98801	0.0106538	0.175098	Protein kinase domain profile.
BolC4t26499H	2159.46	1255.15	86.543	1459.58	-4.64106	0.0312549	0.320916	Coil
BolC4t26505H	6537.26	849.176	6.18164	987.484	-10.0464	0.00014931	0.0360797	Cysteine-rich domain
BolC4t26506H	225.345	41.661	0	48.4465	-10.4379	0.00449571	0.109	Cysteine-rich domain
BolC4t26508H	1596.66	356.335	0	414.372	-13.2627	0.000170717	0.0360797	-
BolC4t26509H	2212.68	485.75	3.53237	564.865	-9.29084	0.000486279	0.0416499	-
BolC4t26524H	16275.8	7085.04	595.204	8239	-4.77315	0.0246481	0.280231	consensus disorder prediction
BolC4t26526H	15.8534	26.5922	507.778	0	5.00132	0.0341829	0.338041	EXPRESSED PROTEIN-RELATED
BolC4t26534H	1211.65	117.892	15.8956	137.093	-6.25214	0.00835713	0.152799	WDSAM1 PROTEIN
BolC4t26541H	0	0	183.683	1.03078	9.78425	0.00830378	NA	Major intrinsic protein family signature
BolC4t26542H	0	0	88.3092	0	8.72766	0.0310189	NA	Major intrinsic protein
BolC4t26546H	295.553	899.701	2.64927	1046.24	-6.80159	0.0135284	0.201337	serkin_6
BolC4t26547H	10137.1	150934	225482	175516	4.47531	0.0319354	0.325101	RIBULOSE BISPHOSPHATE CARBOXYLASE SMALL CHAIN 1, CHLOROPLASTIC
BolC4t26606H	181.182	11.5233	0.883092	0	-7.68055	0.0168505	NA	consensus disorder prediction
BolC4t26636H	55.4869	133.847	4853.47	0	6.45071	0.00529971	0.120715	#N/A
BolC4t26719H	28.3096	39.8882	793.899	46.3849	4.80958	0.033542	0.335079	Thioesterase/thiol ester dehydrase-isomerase
BolC4t26746H	1099.55	238.443	22.9604	0	-5.58156	0.0155565	0.217213	Prokaryotic membrane lipoprotein lipid attachment site profile.
BolC4t26759H	5.66193	47.8659	624.346	55.6619	6.78487	0.00777343	0.147956	RGL4_N
BolC4t26761H	1276.2	295.173	1.76618	343.249	-9.49689	0.000698282	0.0468442	LRR_typ_2
BolC4t26770H	0	0	232.253	14.4309	10.1227	0.00544658	0.122053	Cytochrome P450
BolC4t26796H	2627.13	614.279	18.5449	714.328	-7.14625	0.00296359	0.0911357	Phytosulfokine precursor protein (PSK)
BolC4t26821H	2384.8	666.577	30.9082	775.144	-6.26967	0.00691869	0.138819	Ribonuclease Inhibitor
BolC4t26825H	2197.96	81.5493	0.883092	94.8314	-11.2812	0.000229679	0.0361872	OS06G0637400 PROTEIN
BolC4t26829H	7011.73	1049.5	166.904	1220.44	-5.39262	0.0141653	0.206235	WRKY_cls
BolC4t26845H	3683.65	778.264	217.241	905.022	-4.08373	0.0487684	0.414783	Protein kinase-like (PK-like)
BolC4t26862H	0	0	122.75	9.27699	9.20275	0.0172338	NA	PADRE domain
BolC4t26863H	137.019	5530.28	12807.5	6431.01	6.54645	0.00449876	0.109	MATH/TRAF domain profile.
BolC4t26878H	0	0	316.147	5.15388	10.5676	0.00316004	0.0943246	consensus disorder prediction
BolC4t26918H	0	0	132.464	4.12311	9.31263	0.0150137	NA	Aspartate Aminotransferase, domain 1
BolC4t26962H	20.3829	156.894	723.252	182.447	5.14905	0.0261984	0.289896	Cytochrome P450 cysteine heme-iron ligand signature.
BolC4t26964H	9.05908	40.7746	342.64	47.4157	5.24116	0.035396	0.345275	RPA32
BolC4t26970H	719.065	350.13	15.8956	407.157	-5.49936	0.0193774	0.244604	FAD-linked reductases, C-terminal domain
BolC4t27071H	670.372	119.665	1.76618	139.155	-8.56808	0.00218403	0.0768657	Ribonuclease Inhibitor
BolC4t27081H	12124.5	608.074	535.154	0	-4.50177	0.0318688	0.324848	consensus disorder prediction
BolC4t27097H	0	29.2514	670.267	34.0156	11.6518	0.000897469	0.0518531	AP2/ERF domain profile.
BolC4t27130H	8018.42	4666.04	442.429	5426.01	-4.17976	0.0431687	0.387835	IQ DOMAIN-CONTAINING PROTEIN IQM3
BolC4t27148H	114.371	630.234	2053.19	732.882	4.16607	0.0478543	0.410014	consensus disorder prediction
BolC4t27152H	33.9716	198.555	1087.09	230.894	4.99998	0.0260862	0.289624	NON-SPECIFIC PHOSPHOLIPASE C4-RELATED
BolC4t27193H	19747.7	93.0726	15.8956	108.232	-10.2787	8.87e-05	0.0360797	STRICTOSIDINE SYNTHASE-RELATED
BolC4t27201H	5723.08	925.407	282.589	1076.13	-4.33997	0.0378683	0.357849	F-BOX PROTEIN-RELATED
BolC4t27226H	26795.6	83825.6	642.891	97478.5	-5.38122	0.0137735	0.203215	LURP-one-related
BolC4t27233H	10.1915	95.7318	778.887	111.324	6.25595	0.0102571	0.172125	consensus disorder prediction
BolC4t27266H	0	0	238.435	13.4001	10.1606	0.00519708	0.11929	Protein of unknown function (DUF707)
BolC4t27283H	3.39716	20.3873	454.792	0	7.06469	0.00830604	0.152301	EXPRESSED PROTEIN
BolC4t27324H	14.721	79.7765	952.856	92.7699	6.01629	0.0114287	0.182236	Thaumatin
BolC4t27340H	66.8107	1265.79	10666.9	1471.95	7.31882	0.00209216	0.0752116	Barwin-like endoglucanases
BolC4t27356H	1.13239	62.9348	406.222	0	8.48668	0.00528825	0.120715	#N/A
BolC4t27383H	31683	163.099	34.4406	189.663	-9.84527	0.00013352	0.0360797	Thioredoxin-like
BolC4t27401H	88.3261	255.285	3216.22	296.864	5.18637	0.0182725	0.236145	Domain of unknown function (DUF3474)
BolC4t27406H	8821.28	3573.99	291.42	4156.09	-4.91976	0.0218531	0.262237	PPM-type phosphatase domain profile.
BolC4t27427H	2616.94	1723.17	120.984	2003.83	-4.43495	0.0367362	0.352297	WRKY TRANSCRIPTION FACTOR PROTEIN 1-RELATED
BolC4t27444H	26277	3408.23	57.401	3963.34	-8.83841	0.000402254	0.0392924	TRANS-CINNAMATE 4-MONOOXYGENASE
BolC4t27471H	1466.44	1390.77	72.4135	1617.29	-4.33987	0.0430279	0.386878	ring_2
BolC4t27493H	3.39716	35.4562	200.462	41.2311	5.88282	0.0356263	NA	ASPARTYL/GLUTAMYL-TRNA(ASN/GLN) AMIDOTRANSFERASE SUBUNIT
BolC4t27501H	12825.4	4752.02	501.596	5525.99	-4.67628	0.0271054	0.296799	Fe(2+) 2-oxoglutarate dioxygenase domain profile.
BolC4t27512H	3.39716	27.4786	256.98	31.9541	6.24114	0.0230377	0.269121	BETA-1,3 GLUCANASE
BolC4t27514H	6598.41	1334.93	37.0898	1552.35	-7.47487	0.00184904	0.0705455	Carbon-nitrogen hydrolase
BolC4t27536H	1209.39	154.235	25.6097	0	-5.56139	0.0154069	0.215832	SIGNALING PEPTIDE TAXIMIN 2
BolC4t27557H	249.125	0	5.29855	0	-5.55506	0.03469	0.341662	-
BolC4t27598H	1.13239	0	136.879	9.27699	6.91732	0.0348205	NA	bac_FRK
BolC4t27636H	306.876	63.8212	0.883092	74.2159	-8.44077	0.00651789	0.134503	Exostosin family
BolC4t27647H	8266.41	78.8901	8.83092	91.7391	-9.87037	0.000162138	0.0360797	Gcn5-related N-acetyltransferase (GNAT) domain profile.
BolC4t27648H	6129.6	909.452	17.6618	1057.58	-8.43892	0.000709474	0.0470354	-
BolC4t27677H	1015.75	17.7281	19.428	20.6155	-5.7082	0.0142813	0.207347	Protein kinase domain profile.
BolC4t27686H	1621.58	358.994	2.64927	417.464	-9.25748	0.000628793	0.0450824	Ribonuclease Inhibitor
BolC4t27696H	1942.04	2386.2	84.7768	2774.85	-4.51771	0.0353497	0.345258	L domain-like
BolC4t27701H	1296.58	1189.56	53.8686	1383.3	-4.58908	0.0354852	0.345338	Leucine-rich repeat signature
BolC4t27727H	1.13239	0	1367.03	6.18466	10.2374	0.00069794	0.0468442	-
BolC4t27740H	721.329	20.3873	1.76618	23.7079	-8.67378	0.00191403	0.0720556	SNARE PROTEINS
BolC4t27769H	0	0	137.762	5.15388	9.36921	0.0139822	NA	consensus disorder prediction
BolC4t27783H	7118.17	2901.2	337.341	3373.73	-4.39918	0.0355642	0.345674	PTI1-like tyrosine-protein kinase 3
BolC4t27788H	0	0	105.088	1.03078	8.97862	0.0228003	NA	ZINC FINGER DHHC DOMAIN CONTAINING PROTEIN
BolC4t27810H	0	0	114.802	3.09233	9.10617	0.0194458	NA	consensus disorder prediction
BolC4t27813H	108.709	283.65	7931.05	329.848	6.18895	0.00656094	0.13502	consensus disorder prediction
BolC4t27864H	31.7068	483.977	1510.97	562.804	5.57452	0.0145433	0.209128	'Homeobox' domain profile.
BolC4t27885H	4.52954	0	191.631	0	5.40279	0.0487873	NA	consensus disorder prediction
BolC4t27889H	2.26477	24.8193	180.151	28.8617	6.31365	0.0317295	NA	B3_DNA
BolC4t27898H	11.3239	130.302	739.148	151.524	6.0284	0.0126525	0.193446	t-SNARE coiled-coil homology domain profile.
BolC4t27944H	355.569	127.642	2.64927	148.432	-7.06831	0.0096106	0.165935	GLYCOGENIN SUBFAMILY MEMBER
BolC4t27946H	139.283	0.886405	0	0	-9.74376	0.0110116	NA	HMA, heavy metal-associated domain
BolC4t27962H	107.577	402.428	3363.7	467.972	4.9666	0.0222449	0.264452	FAS1/BIgH3 domain profile.
BolC4t27971H	147.21	66.4804	0	77.3082	-9.82361	0.00992684	NA	Zinc/RING finger domain, C3HC4 (zinc finger)
BolC4t27975H	9115.7	611.62	22.9604	711.236	-8.63297	0.000547877	0.042085	ARM repeat
BolC4t27981H	4820.56	129.415	5.29855	150.493	-9.82928	0.000205614	0.0360797	Late embryogenesis abundant protein
BolC4t28003H	62.2812	37.229	0	43.2926	-8.58258	0.0475392	NA	Auxin responsive protein
BolC4t28004H	794.935	94.8454	17.6618	0	-5.49207	0.0187407	0.239648	EXPRESSED PROTEIN
BolC4t28020H	3091.41	473.34	42.3884	550.435	-6.18839	0.00715763	0.141731	AAA_5
BolC4t28026H	1942.04	801.31	30.0251	0	-6.0152	0.00912662	0.161545	consensus disorder prediction
BolC4t28035H	691.887	332.402	22.0773	386.541	-4.96985	0.0305003	0.315548	Clavaminate synthase-like
BolC4t28037H	1330.55	0	0	0	-12.9997	0.000225678	0.0361872	GT1_Gtf-like
BolC4t28043H	0	0	219.007	2.06155	10.038	0.00605034	NA	XYLOGLUCAN ENDOTRANSGLUCOSYLASE/HYDROLASE PROTEIN 8-RELATED
BolC4t28049H	130.224	694.942	2276.61	808.129	4.12781	0.0489107	0.414937	ABC transporter type 1, transmembrane domain
BolC4t28078H	1682.72	204.76	5.29855	238.109	-8.3109	0.00122205	0.0585209	Zinc finger RING-type profile.
BolC4t28094H	247.992	33.6834	0	39.1695	-10.576	0.003771	0.101861	Zinc finger C2H2 type domain profile.
BolC4t28095H	601.297	1010.5	22.9604	1175.09	-4.71081	0.0396336	0.3692	consensus disorder prediction
BolC4t28098H	334.054	0	0	0	-11.0058	0.00220482	0.0771964	Diaminopimelate Epimerase; Chain A, domain 1
BolC4t28126H	181.182	0.886405	0	0	-10.1232	0.00673601	NA	consensus disorder prediction
BolC4t28138H	45064.4	1373.93	98.9063	1597.7	-8.83161	0.000396259	0.0392924	HEME-BINDING PROTEIN-RELATED
BolC4t28155H	227.609	128.529	0	149.463	-10.4523	0.00441372	0.108219	OXOGLUTARATE/IRON-DEPENDENT DIOXYGENASE
BolC4t28157H	9369.36	1200.19	138.645	1395.67	-6.07841	0.00721992	0.142083	AMMONIUM TRANSPORTER MEP2
BolC4t28170H	1323.76	14.1825	0	0	-12.9923	0.000227468	0.0361872	Plant heme peroxidase family profile.
BolC4t28173H	3731.21	1179.81	24.7266	1371.96	-7.23736	0.00253282	0.082988	WRKY transcription factor
BolC4t28174H	516.368	35.4562	16.7787	41.2311	-4.94364	0.0350116	0.343706	consensus disorder prediction
BolC4t28180H	1689.52	115.233	21.1942	134.001	-6.31674	0.00714842	0.141659	-
BolC4t28192H	1452.85	324.424	2.64927	377.264	-9.09897	0.000761085	0.0482033	UEV domain profile.
BolC4t28194H	2618.07	205.646	6.18164	239.14	-8.72621	0.000695453	0.0468442	Potato inhibitor I family signature.
BolC4t28201H	6416.1	3198.15	19.428	3719.04	-8.36732	0.000756199	0.048013	Major facilitator superfamily (MFS) profile.
BolC4t28210H	3606.65	99.2774	7.06473	115.447	-8.99571	0.000480757	0.0416499	MLO-LIKE PROTEIN 1
BolC4t28211H	11034	7213.57	487.467	8388.46	-4.50045	0.0319814	0.325216	MFS_Mch1p_like
BolC4t28239H	284.229	450.294	2.64927	523.634	-6.74523	0.0145359	0.209128	Casparian strip membrane protein domain
BolC4t28244H	0	0	291.42	10.3078	10.4501	0.00364256	0.100402	EXPRESSED PROTEIN
BolC4t28245H	137.019	979.478	3375.18	1139.01	4.62251	0.0303967	0.314873	Expansin C-terminal domain
BolC4t28276H	6812.43	941.362	66.2319	1094.68	-6.68443	0.00405789	0.104514	Indolic compounds 2,3-dioxygenase-like
BolC4t28280H	54.3545	295.173	1048.23	343.249	4.26941	0.0488517	0.414937	GINS helical bundle-like
BolC4t28281H	1323.76	268.581	13.2464	0	-6.64283	0.00573354	0.12483	ALPHA/BETA HYDROLASE RELATED PROTEIN
BolC4t28284H	686.226	0.886405	0	0	-12.0444	0.000645499	0.045513	EXPRESSED PROTEIN
BolC4t28291H	0	20.3873	75.9459	23.7079	8.51006	0.0402766	NA	Methylglyoxal synthase-like
BolC4t28299H	12092.7	5992.99	481.285	6969.08	-4.65106	0.0277846	0.298977	Protein tyrosine and serine/threonine kinase
BolC4t28310H	57.7517	155.121	1416.48	0	4.6163	0.0342304	0.338249	consensus disorder prediction
BolC4t28318H	1.13239	21.2737	164.255	24.7386	7.18036	0.0255222	NA	PROTEIN TRICHOME BIREFRINGENCE-LIKE 9-RELATED
BolC4t28331H	0	0	174.852	0	9.71317	0.00907908	NA	ACT
BolC4t28334H	1918.26	1552.98	66.2319	1805.92	-4.85608	0.0262338	0.289992	MFS general substrate transporter like domains
BolC4t28336H	149.475	366.085	2646.63	0	4.14618	0.0474244	0.408525	consensus disorder prediction
BolC4t28339H	1.13239	23.9329	154.541	0	7.09241	0.0283264	NA	consensus disorder prediction
BolC4t28350H	120.033	201.214	0	233.986	-9.52916	0.014538	NA	WRKY DNA-binding domain
BolC4t28388H	386.143	0.886405	0.883092	0	-8.77224	0.00432299	0.106815	consensus disorder prediction
BolC4t28392H	4.52954	21.2737	385.911	24.7386	6.41272	0.0144703	0.208431	CheY-like
BolC4t28419H	70.2079	336.834	1850.08	391.695	4.7198	0.0298845	0.311398	LRR receptor-like serine/threonine-protein kinase GSO1
BolC4t28445H	3.39716	43.4339	359.418	50.508	6.72515	0.0126569	0.193446	Zinc finger RING-type profile.
BolC4t28462H	53.2221	113.46	1273.42	131.939	4.58053	0.0360413	0.348454	consensus disorder prediction
BolC4t28493H	0	0	372.665	6.18466	10.8049	0.00237895	0.0805308	PROTODERMAL FACTOR 1
BolC4t28495H	1.13239	0	230.487	1.03078	7.6691	0.0141724	0.206235	consensus disorder prediction
BolC4t28501H	2692.81	831.448	9.71401	966.868	-8.11475	0.00118707	0.0582322	NAC domain profile.
BolC4t28540H	83.7965	475.113	2489.44	552.496	4.89278	0.0245848	0.280231	OSJNBA0071G03.3 PROTEIN
BolC4t28552H	286.494	5046.31	5347.12	5868.21	4.22219	0.0422567	0.382739	Scorpion toxin-like
BolC4t28554H	112.106	281.877	2345.49	0	4.38695	0.0388464	0.363458	OS04G0495300 PROTEIN
BolC4t28555H	2.26477	28.365	1313.16	32.9848	9.17939	0.00094411	0.0531206	gth_4
BolC4t28559H	1143.71	277.445	7.06473	322.633	-7.33879	0.00333627	0.0970981	Lysozyme-like
BolC4t28560H	88.3261	0.886405	0	0	-9.08664	0.0256286	NA	Chitin recognition or binding domain signature.
BolC4t28608H	845.892	19.5009	1.76618	22.6771	-8.90359	0.00143942	0.0625888	GLYCOSYL HYDROLASE
BolC4t28649H	1262.61	3.54562	0.883092	0	-10.4814	0.000567305	0.0428399	Bifunctional inhibitor/lipid-transfer protein/seed storage 2S albumin
BolC4t28670H	23598.9	2754.95	241.967	3203.65	-6.60769	0.00413895	0.105117	Cytochrome P450
BolC4t28680H	721.329	428.134	3.53237	497.865	-7.6738	0.0034564	0.0984612	INGRESSION PROTEIN FIC1
BolC4t28690H	15.8534	20.3873	481.285	23.7079	4.92401	0.037204	0.35373	consensus disorder prediction
BolC4t28711H	2.26477	0	151.892	9.27699	6.06749	0.0426623	NA	-
BolC4t28720H	493.72	52.2979	21.1942	60.8158	-4.5419	0.0488902	0.414937	consensus disorder prediction
BolC4t28741H	0	0	97.1401	1.03078	8.86516	0.0262229	NA	consensus disorder prediction
BolC4t28742H	12792.6	140.938	259.629	163.893	-5.62265	0.0110949	0.179119	AAA_5
BolC4t28745H	437.101	449.407	15.0126	522.604	-4.86367	0.040233	0.372202	-
BolC4t28748H	2486.72	97.5046	7.06473	113.385	-8.4593	0.000896806	0.0518531	Myb-like DNA-binding domain
BolC4t28749H	233.271	0.886405	0	0	-10.4877	0.00421881	0.105985	#N/A
BolC4t28752H	313.671	1785.22	12209.6	2075.98	5.28262	0.0153961	0.215803	LC-FACS_euk
BolC4t28768H	12192.4	8.86405	12.3633	0	-9.94559	0.000136643	0.0360797	DNA-binding domain
BolC4t28772H	24.9125	110.801	559.88	128.847	4.49017	0.0489165	0.414937	alpha/beta hydrolase
BolC4t28780H	7.9267	0	495.414	6.18466	5.96574	0.0165599	0.224629	Glutaredoxin signature
BolC5t28842H	4947.39	44.3203	7.94782	51.5388	-9.28179	0.000331141	0.0372793	PLP-dependent transferases
BolC5t28853H	30.5744	500.819	1525.1	582.389	5.64042	0.0136833	0.202465	Acid Proteases
BolC5t28871H	459.748	18.6145	7.06473	21.6463	-6.024	0.0160684	0.221373	EamA-like transporter family
BolC5t28890H	2171.92	76.2309	7.94782	88.6468	-8.09411	0.00130711	0.0605005	Cellulase (glycosyl hydrolase family 5)
BolC5t28892H	14.721	72.6852	434.481	84.5237	4.88333	0.0403109	0.372788	Germin signature
BolC5t28896H	5724.21	810.174	7.94782	942.13	-9.4922	0.000259596	0.0366169	chitinase_GH19
BolC5t28901H	918.365	343.925	2.64927	399.941	-8.43723	0.00170648	0.0678445	LPLAT
BolC5t28903H	217.418	22.1601	0.883092	25.7694	-7.94358	0.0121336	NA	Fe(2+) 2-oxoglutarate dioxygenase domain profile.
BolC5t28910H	4418.57	10.6369	5.29855	12.3693	-9.70366	0.000238141	0.036194	-
BolC5t28911H	4476.32	4450.64	258.746	0	-4.11266	0.0469832	0.406922	consensus disorder prediction
BolC5t28912H	665.843	0.886405	0.883092	0	-9.55828	0.00166655	0.0667773	TRANSMEMBRANE PROTEIN
BolC5t28914H	1345.27	46.0931	0	53.6004	-13.0155	0.000221879	0.0360797	E3 ubiquitin-protein ligase MARCH4
BolC5t28916H	2.26477	20.3873	291.42	23.7079	7.00754	0.0134464	0.200727	Beta-D-glucan exohydrolase, C-terminal domain
BolC5t28922H	7.9267	0	556.348	11.3385	6.13309	0.0135998	0.201945	RING/U-box
BolC5t28929H	2964.58	338.607	4.41546	393.757	-9.39095	0.000377067	0.0389607	Glycosyl hydrolase family 1 signature
BolC5t28981H	864.01	8121.24	26516.6	9443.97	4.9397	0.0209452	0.255792	Photosystem II Pbs27
BolC5t28983H	0	0	324.978	2.06155	10.6074	0.00301199	0.0918496	ENGULFMENT AND CELL MOTILITY
BolC5t28995H	2.26477	29.2514	325.861	34.0156	7.1687	0.010989	0.17807	consensus disorder prediction
BolC5t28998H	1354.33	379.381	11.4802	441.172	-6.88222	0.00459793	0.110924	Glutaredoxin
BolC5t29000H	135.886	853.608	3181.78	992.638	4.54936	0.0326303	0.328802	fasc_3
BolC5t29016H	1.13239	0	459.208	7.21543	8.66356	0.00428266	0.106437	Subtilisin-like protease SBT1.9
BolC5t29030H	2159.46	12.4097	19.428	14.4309	-6.79632	0.00431433	0.106808	consensus disorder prediction
BolC5t29032H	34503.8	14398.8	70.6473	16743.9	-8.9318	0.000358983	0.0384986	OXIDOREDUCTASE, 2OG-FE II OXYGENASE FAMILY PROTEIN
BolC5t29033H	9147.41	8001.58	31.7913	9304.82	-8.1685	0.000882278	0.0517684	-
BolC5t29034H	98.5175	14.1825	0	0	-9.24418	0.0209774	NA	SPT2 chromatin protein
BolC5t29050H	24.9125	126.756	785.952	147.401	4.97949	0.0292432	0.307307	ANTIFUNGAL PROTEIN GINKBILOBIN-2-LIKE
BolC5t29069H	62.2812	247.307	1698.19	287.587	4.76904	0.0290102	0.305974	amb_all
BolC5t29076H	2.26477	0	181.917	0	6.32772	0.0311905	NA	LIGHT-HARVESTING COMPLEX-LIKE PROTEIN OHP2, CHLOROPLASTIC
BolC5t29079H	24.9125	30.1378	1872.15	0	6.23167	0.00764351	0.146687	Eggshell protein signature
BolC5t29100H	22492.6	821.698	789.484	955.53	-4.83234	0.0231978	0.270242	non-haem dioxygenase in morphine synthesis N-terminal
BolC5t29101H	72.4727	9.75046	0	0	-8.80123	0.0365341	NA	consensus disorder prediction
BolC5t29102H	4654.1	703.806	8.83092	818.436	-9.04163	0.000422249	0.0392924	LRR receptor-like serine/threonine-protein kinase ERECTA
BolC5t29103H	91.7232	71.7988	0	83.4929	-9.14109	0.0239264	NA	Zinc/RING finger domain, C3HC4 (zinc finger)
BolC5t29105H	336.318	332.402	2.64927	386.541	-6.98801	0.0106538	0.175098	RNI-like
BolC5t29127H	10.1915	284.536	6137.49	330.879	9.23409	0.000341518	0.0378995	Haem peroxidase superfamily signature
BolC5t29128H	3.39716	135.62	3320.42	157.709	9.93276	0.000269709	0.0366169	PEROXIDASE 25-RELATED
BolC5t29139H	20898.2	9262.93	377.08	10771.6	-5.7923	0.00930152	0.163048	ZIP Zinc transporter
BolC5t29142H	5453.57	515.001	9.71401	598.881	-9.13282	0.000369567	0.038809	Coil
BolC5t29144H	4534.07	136.506	83.8937	158.74	-5.75604	0.0103349	0.172975	Cysteine-rich TM module stress tolerance
BolC5t29169H	24545.6	1705.44	1147.14	1983.21	-4.4193	0.0339689	0.336969	GT1_Gtf-like
BolC5t29170H	20447.5	7766.68	678.214	9031.66	-4.91398	0.0215286	0.260166	callose synthase 3
BolC5t29171H	606.959	1.77281	0	0	-11.8673	0.000790394	0.0491041	OS01G0321850 PROTEIN
BolC5t29198H	546.942	267.694	1.76618	311.294	-8.27451	0.0031605	0.0943246	RING/U-box
BolC5t29217H	67.9431	0	0	0	-8.70812	0.0409046	NA	Ethylene-responsive transcription factor 2
BolC5t29239H	2156.06	514.115	83.0106	597.85	-4.69891	0.029691	0.310079	JCVI: trehalose-phosphatase
BolC5t29268H	497.117	4049.1	9266.28	4708.59	4.22033	0.041459	0.379147	PHOTOSYSTEM II REACTION CENTER W PROTEIN, CHLOROPLASTIC
BolC5t29269H	11169.8	1270.22	490.116	1477.1	-4.51029	0.0316845	0.323486	Phospholipase A1-II 3
BolC5t29271H	1373.58	74.458	47.6869	86.5852	-4.84816	0.0280059	0.299837	RECEPTOR-LIKE PROTEIN 55
BolC5t29281H	5220.3	2542.21	63.5826	2956.27	-6.35929	0.00571247	0.12462	Exocyst complex component Exo70
BolC5t29284H	17013	1908.43	487.467	2219.26	-5.12513	0.0177036	0.232441	VOC_like
BolC5t29295H	717.932	226.92	5.29855	263.879	-7.08203	0.00535847	0.121142	PP2Cc
BolC5t29298H	10318.3	814.606	613.749	947.284	-4.07137	0.0472545	0.408302	-
BolC5t29314H	1.13239	0	153.658	0	7.08414	0.0286055	NA	consensus disorder prediction
BolC5t29318H	2954.39	171.076	158.073	198.94	-4.22415	0.0437827	0.390736	-
BolC5t29331H	15356.3	3474.71	508.661	4040.64	-4.91593	0.0215922	0.260577	Metallothionein
BolC5t29333H	1574.02	264.149	5.29855	307.171	-8.21455	0.00137026	0.0612782	Coil
BolC5t29334H	8866.58	1717.85	243.733	1997.64	-5.18495	0.0170465	0.228637	PP2C_4
BolC5t29357H	1336.21	544.253	10.5971	632.897	-6.97827	0.00424589	0.106143	LOB domain profile.
BolC5t29364H	11.3239	29.2514	774.471	34.0156	6.09575	0.0117134	0.184665	GATA TRANSCRIPTION FACTOR
BolC5t29367H	1879.76	942.249	64.4657	1095.72	-4.86582	0.0260871	0.289624	Zinc finger RING-type profile.
BolC5t29371H	182.314	31.0242	1.76618	36.0772	-6.68956	0.0241716	NA	alpha_CA_prokaryotic_like
BolC5t29396H	2272.7	208.305	81.2444	242.232	-4.80594	0.0268004	0.294473	Alpha/beta hydrolase family
BolC5t29455H	4920.21	346.584	226.955	403.034	-4.4382	0.0349212	0.343083	MFS_GLUT6_8_Class3_like
BolC5t29456H	4265.7	179.054	178.385	208.217	-4.57967	0.0309906	0.31921	Phosphoglycerate mutase-like
BolC5t29483H	35342.9	5829.89	172.203	6779.42	-7.68108	0.00136088	0.0612782	Vaccinia Virus protein VP39
BolC5t29498H	4.52954	15.9553	498.947	18.554	6.78334	0.0091913	0.161904	SGNH_plant_lipase_like
BolC5t29502H	0	24.8193	109.503	0	9.038	0.0211692	NA	Coil
BolC5t29522H	23.7801	142.711	553.698	165.955	4.54126	0.0471893	0.408015	RNA-BINDING PROTEIN RELATED
BolC5t29533H	124.562	37.229	1.76618	43.2926	-6.14	0.0477209	NA	USP_Like
BolC5t29574H	601.297	109.028	16188.8	126.785	4.75078	0.0251814	0.283628	Amino-transferase class IV
BolC5t29575H	15747	1790.54	32.6744	2082.17	-8.9126	0.000385454	0.0392924	-
BolC5t29611H	112.106	2866.63	2641.33	3333.53	4.55832	0.0329569	0.331308	consensus disorder prediction
BolC5t29632H	191.373	1258.7	4355.41	1463.7	4.50834	0.0330591	0.331943	GH3 DOMAIN-CONTAINING PROTEIN
BolC5t29643H	35.1039	21.2737	7591.06	24.7386	7.75649	0.00138811	0.0616175	Polygalacturonase active site.
BolC5t29666H	1272.8	1595.53	63.5826	1855.4	-4.32319	0.044734	0.396593	PIP5K_plant
BolC5t29683H	12.4562	140.938	1658.45	163.893	7.05679	0.00377378	0.101861	consensus disorder prediction
BolC5t29687H	3437.92	179.94	48.57	209.248	-6.14526	0.00735024	0.143651	consensus disorder prediction
BolC5t29713H	62.2812	4.43203	1338.77	5.15388	4.42596	0.0407401	0.37472	EndGlu_transf
BolC5t29756H	4.52954	0	362.951	15.4616	6.32423	0.0161214	0.221704	GLYCOSYLTRANSFERASE 8 DOMAIN-CONTAINING PROTEIN
BolC5t29767H	3.39716	31.0242	711.772	36.0772	7.7109	0.00375009	0.101719	-
BolC5t29769H	6454.6	9.75046	2.64927	0	-11.2504	5.97e-05	0.0360797	P450 superfamily signature
BolC5t29789H	1.13239	0	179.268	0	7.30653	0.0219485	NA	#N/A
BolC5t29813H	5.66193	23.0465	544.868	26.8002	6.58843	0.00985272	0.168666	consensus disorder prediction
BolC5t29825H	429.174	135.62	9.71401	0	-5.46529	0.0256283	0.286651	#N/A
BolC5t29842H	1.13239	0	116.568	3.09233	6.68559	0.0455287	NA	NAC domain
BolC5t29843H	16016.5	1276.42	611.099	1484.32	-4.71195	0.0261002	0.289645	GH32_Fruct1-like
BolC5t29845H	8409.09	566.413	179.268	658.666	-5.5517	0.0120675	0.188155	DIMETHYLANILINE MONOOXYGENASE
BolC5t29848H	876.466	64.7076	7.94782	75.2467	-6.78492	0.00605453	0.129427	PTR2 family proton/oligopeptide symporters signature 2.
BolC5t29851H	3.39716	210.078	8469.73	244.294	11.2837	5.63e-05	0.0360797	aai_6
BolC5t29852H	67.9431	83.3221	2930.1	0	5.43047	0.0147538	0.210903	consensus disorder prediction
BolC5t29869H	135.886	2.65922	0	0	-9.70813	0.0115364	NA	Stigma-specific protein, Stig1
BolC5t29905H	113.239	310.242	2466.47	360.772	4.44501	0.0367145	0.352297	Nuclear transport factor 2 domain profile.
BolC5t29914H	423.512	29.2514	2.64927	34.0156	-7.32058	0.0069554	0.138819	consensus disorder prediction
BolC5t29936H	7777.22	29347.1	84.7768	34126.9	-6.51937	0.00473129	0.112756	EXS domain profile.
BolC5t29939H	533.354	16.8417	0	19.5848	-11.6808	0.000981245	0.0533778	FUCOSYLTRANSFERASE 2-RELATED
BolC5t29942H	568.457	3932.09	9957.74	4572.52	4.1307	0.0448593	0.39729	2OG-Fe(II) oxygenase superfamily
BolC5t29943H	292.155	1599.96	8306.36	1860.55	4.8294	0.0238486	0.274773	-
BolC5t29950H	35.1039	315.56	1360.84	366.956	5.27671	0.0193987	0.244752	Oxygen evolving enhancer protein 3 (PsbQ)
BolC5t29964H	5219.16	474.227	126.282	551.465	-5.36904	0.0147439	0.210903	F-box/kelch-repeat protein SKIP11
BolC5t29971H	1398.5	223.374	37.0898	259.756	-5.23666	0.0198049	0.247309	Serine/threonine-protein kinase BIK1
BolC5t29978H	1.13239	0	244.616	2.06155	7.75494	0.012777	0.194699	ZF-HD protein dimerisation region
BolC5t29988H	3.39716	0	196.929	16.4924	5.85717	0.0367419	NA	consensus disorder prediction
BolC5t29992H	121.165	7.09124	0.883092	0	-7.10009	0.03433	NA	Peroxidases proximal heme-ligand signature.
BolC5t30017H	559.398	287.195	3.53237	333.972	-7.30702	0.0054656	0.122055	Membrane attack complex/perforin (MACPF) domain profile.
BolC5t30041H	154.004	34.5698	1.76618	40.2003	-6.4461	0.0328122	NA	JCVI: pectinesterase inhibitor domain
BolC5t30051H	49.825	346.584	1959.58	403.034	5.29752	0.0176766	0.232207	Serine carboxypeptidases, serine active site.
BolC5t30055H	1138.05	14.1825	0	0	-12.7742	0.000287642	0.0366169	GLUTAMINE AMIDOTRANSFERASE PB2B2.05-RELATED
BolC5t30062H	202.697	4.43203	0	5.15388	-10.2851	0.00546755	NA	-
BolC5t30070H	72037.8	6604.61	97.1401	7680.32	-9.53436	0.000180563	0.0360797	ABC-2 type transporter
BolC5t30089H	12860.5	42.5475	22.0773	49.4773	-9.18607	0.000295803	0.0366169	-
BolC5t30090H	904.776	0.886405	0.883092	0	-10.0007	0.000988723	0.0533778	consensus disorder prediction
BolC5t30111H	31050	267.694	115.685	311.294	-8.06816	0.000908614	0.0521387	ABC transporter
BolC5t30116H	11.3239	83.3221	536.037	96.893	5.56487	0.0214932	0.260119	consensus disorder prediction
BolC5t30119H	8191.68	351.016	34.4406	408.187	-7.89382	0.00118167	0.0582322	-
BolC5t30128H	3.39716	0	216.357	17.5232	5.99291	0.0311878	0.32072	SAM domain profile.
BolC5t30154H	0	0	123.633	0	9.21309	0.0170119	NA	consensus disorder prediction
BolC5t30157H	6.79431	0	267.577	13.4001	5.29946	0.0401563	0.371898	AP2
BolC5t30158H	2.26477	0	149.242	1.03078	6.0421	0.0439561	NA	Tub family
BolC5t30161H	978.381	27.4786	1.76618	31.9541	-9.11351	0.00111197	0.0561757	Serine/Threonine protein kinases active-site signature.
BolC5t30162H	4493.31	53.1843	14.1295	61.8466	-8.31284	0.000855331	0.0512476	WALL-ASSOCIATED RECEPTOR KINASE-LIKE 21
BolC5t30180H	104.179	127.642	0	148.432	-9.3248	0.0189211	NA	SOLUTE CARRIER FAMILY 22 MEMBER
BolC5t30183H	74.7374	584.141	4945.31	679.282	6.04807	0.00779562	0.148047	Cytochrome P450
BolC5t30206H	0	0	287.005	0	10.4281	0.00374184	0.101653	consensus disorder prediction
BolC5t30210H	7537.16	425.475	19.428	494.773	-8.59964	0.000582873	0.0435007	serkin_6
BolC5t30223H	66.8107	156.894	1677.87	182.447	4.6504	0.0322591	0.327205	OSJNBA0035M09.9 PROTEIN
BolC5t30233H	117.768	0	0	0	-9.50168	0.0150645	NA	consensus disorder prediction
BolC5t30249H	236.669	4.43203	1.76618	0	-7.066	0.0149308	0.212426	Cytochrome P450
BolC5t30263H	1458.51	133.847	14.1295	155.647	-6.68958	0.00532001	0.120915	VQ MOTIF-CONTAINING PROTEIN 10
BolC5t30266H	21458.7	468.022	125.399	544.25	-7.41881	0.00181389	0.0700419	GST C-terminal domain-like
BolC5t30272H	836.833	139.166	31.7913	161.832	-4.71819	0.0353318	0.345258	Protein kinase domain
BolC5t30287H	0	0	112.153	2.06155	9.07249	0.0202798	NA	OS03G0406300 PROTEIN
BolC5t30310H	3.39716	0	239.318	11.3385	6.13842	0.02613	0.289849	PRENYLATED RAB ACCEPTOR 1-RELATED
BolC5t30334H	4503.5	851.835	92.7246	990.576	-5.60189	0.0119697	0.187202	Leucine-rich repeat signature
BolC5t30349H	3.39716	21.2737	1020.85	24.7386	8.23118	0.00199811	0.0734865	Pathogenesis-related protein signature
BolC5t30352H	27775.1	6202.18	1554.24	7212.34	-4.15946	0.0429774	0.386715	3-hydroxyisobutyrate dehydrogenase signature.
BolC5t30361H	2.26477	0	252.564	10.3078	6.80109	0.0174001	0.230951	Kinesin motor domain
BolC5t30364H	202.697	38.1154	0	44.3234	-10.2851	0.00546755	NA	Wall-associated receptor kinase galacturonan-binding
BolC5t30384H	1039.53	281.877	0.883092	327.787	-10.201	0.000783677	0.0490801	SANT
BolC5t30394H	54.3545	424.588	6272.6	493.742	6.8505	0.00349292	0.0988028	BETA-1,3 GLUCANASE
BolC5t30416H	7.9267	88.6405	789.484	0	6.63801	0.00750534	0.1459	#N/A
BolC5t30426H	178.917	1186.01	3050.2	1379.18	4.09154	0.0491544	0.415711	consensus disorder prediction
BolC5t30433H	4247.58	948.454	64.4657	1102.93	-6.0419	0.00791841	0.149274	EF-hand calcium-binding domain profile.
BolC5t30441H	2691.68	71.7988	3.53237	0	-9.57355	0.000348094	0.037969	OS02G0740600 PROTEIN
BolC5t30457H	9796.27	1017.59	17.6618	1183.33	-9.11535	0.000331035	0.0372793	Jas motif
BolC5t30458H	1348.67	58.5027	0.883092	68.0312	-10.5766	0.000509096	0.0416499	alpha/beta hydrolase fold
BolC5t30459H	2947.6	34.5698	3.53237	40.2003	-9.70458	0.000298177	0.0366169	OS02G0174800 PROTEIN
BolC5t30475H	49129.7	5837.87	44.1546	6788.69	-10.1197	9.58e-05	0.0360797	Pathogenesis-related protein signature
BolC5t30477H	6049.2	20819	56.5179	24209.8	-6.74182	0.00387321	0.102807	PR5
BolC5t30519H	439.366	10692.7	10869.1	12434.3	4.62866	0.0284575	0.302619	alpha/beta hydrolase
BolC5t30527H	44.163	1226.78	877.793	1426.59	4.31296	0.0490933	0.415567	Purine nucleobase transmembrane transport
BolC5t30535H	22.6477	234.897	778.887	273.156	5.10396	0.0264639	0.291651	Auxin responsive protein
BolC5t30597H	3380.17	32843.1	74427	38192.3	4.46066	0.032453	0.328052	PLASTOCYANIN MAJOR ISOFORM, CHLOROPLASTIC-RELATED
BolC5t30601H	4342.7	156.894	55.6348	182.447	-6.2864	0.00624477	0.131511	alpha/beta hydrolase
BolC5t30628H	58.884	826.13	2802.05	960.684	5.57245	0.0130145	0.197356	Protein kinase domain profile.
BolC5t30642H	2434.63	170.19	23.8435	197.909	-6.6739	0.00471057	0.112678	MFS general substrate transporter like domains
BolC5t30653H	78.1346	136.506	1427.96	158.74	4.19184	0.0492165	0.415824	ORIGIN RECOGNITION COMPLEX SUBUNIT 6
BolC5t30670H	8508.74	990.115	79.4782	1151.38	-6.74217	0.00377045	0.101861	Bbox2
BolC5t30679H	0	0	67.115	1.03078	8.33172	0.0496503	NA	Triose-phosphate Transporter family
BolC5t30681H	3.39716	0	325.861	6.18466	6.58374	0.0150813	0.213027	-
BolC5t30682H	13130	1464.34	258.746	1702.84	-5.66513	0.010641	0.175098	Winged helix DNA-binding domain
BolC5t30685H	567.325	45.2067	1.76618	52.5696	-8.3273	0.00295636	0.0911357	SAM-dependent O-methyltransferase class II-type profile.
BolC5t30686H	485.793	44.3203	2.64927	51.5388	-7.51852	0.00540445	0.121683	Nodulin-21
BolC5t30701H	9987.64	3045.69	611.982	3541.75	-4.02854	0.0491429	0.415711	Protein kinase-like (PK-like)
BolC5t30706H	1166.36	42.5475	2.64927	49.4773	-8.7821	0.00111746	0.0562567	egfca_6
BolC5t30710H	23.7801	65.594	729.434	76.2775	4.93894	0.031024	0.319426	Transferase(Phosphotransferase) domain 1
BolC5t30711H	32.8392	35.4562	3814.07	0	6.85975	0.00368644	0.101175	#N/A
BolC5t30716H	123.43	655.053	2371.1	761.744	4.26379	0.043242	0.388047	Glutaredoxin
BolC5t30726H	28.3096	144.484	3631.27	168.017	7.00301	0.00323925	0.0953616	-
BolC5t30734H	23.7801	243.761	2919.5	0	6.9398	0.00358699	0.0997102	consensus disorder prediction
BolC5t30739H	116.636	4.43203	0.883092	0	-7.04512	0.0366553	NA	consensus disorder prediction
BolC5t30753H	13785.7	11145.7	694.11	12961	-4.31181	0.0378001	0.357602	EF-hand calcium-binding domain profile.
BolC5t30754H	15.8534	92.1861	707.356	0	5.47955	0.0201671	0.251096	consensus disorder prediction
BolC5t30759H	27129.7	9708.8	1563.96	11290.1	-4.11655	0.0446901	0.396399	NAD KINASE
BolC5t30804H	27.1772	94.8454	928.129	110.293	5.09384	0.0251914	0.283628	BPS1-LIKE PROTEIN
BolC5t30843H	3509.26	1213.49	50.3362	1411.13	-6.12336	0.00748574	0.145799	GLUCOSYL/GLUCURONOSYL TRANSFERASES
BolC5t30849H	56.6193	257.058	1846.54	298.925	5.02738	0.0227503	0.267612	S-(hydroxymethyl)glutathione dehydrogenase
BolC5t30864H	78.1346	613.392	1448.27	713.297	4.21222	0.0482575	0.412361	Trp-Asp (WD) repeats circular profile.
BolC5t30883H	840.23	453.839	15.8956	527.758	-5.72402	0.0150815	0.213027	PROTEIN GIGANTEA
BolC5t30921H	2070	9853.28	21.1942	0	-6.60975	0.0051867	0.11929	#N/A
BolC5t30939H	3961.08	417.497	17.6618	485.496	-7.80903	0.00143442	0.0624781	Pectinesterase
BolC5t30940H	2.26477	0	244.616	0	6.75496	0.0184272	0.237561	Coil
BolC5t30943H	1113.13	166.644	30.9082	193.786	-5.17044	0.0221919	0.264068	Dynein light chain
BolC5t30960H	0	0	135.996	0	9.35059	0.0143136	NA	Neprosin activation peptide
BolC5t30971H	8443.07	2255.9	499.83	2623.33	-4.07821	0.0472161	0.408108	Pyrrolidone-carboxylate peptidase isoform A
BolC5t30976H	2.26477	0	283.472	11.3385	6.96765	0.0141281	0.20606	CESA_CaSu_A2
BolC5t30991H	7955.01	1960.73	108.62	2280.08	-6.19443	0.00650249	0.134388	consensus disorder prediction
BolC5t30996H	1.13239	0	113.919	1.03078	6.65242	0.0472906	NA	consensus disorder prediction
BolC5t31026H	4483.11	718.875	102.439	835.96	-5.45161	0.0137982	0.203223	Collagenase (Catalytic Domain)
BolC5t31069H	4705.06	12750.1	88.3092	0	-5.73545	0.0105057	0.174576	#N/A
BolC5t31075H	4989.29	12407	97.1401	0	-5.68257	0.0109951	0.17807	#N/A
BolC5t31081H	263.846	516.774	7.94782	600.943	-5.05293	0.0467248	0.405786	TETRATRICOPEPTIDE REPEAT PROTEIN 38
BolC5t31085H	31618.5	4252.97	356.769	4945.67	-6.46956	0.00472778	0.112756	Glutathione S-transferase, N-terminal domain
BolC5t31086H	39.6335	269.467	1588.68	313.356	5.32495	0.017955	0.233818	Galactoside-binding lectin (galectin) domain profile.
BolC5t31087H	9078.33	1636.3	360.301	1902.81	-4.6551	0.0279082	0.299637	ACTIN CROSS-LINKING PROTEIN (DUF569)
BolC5t31136H	0	0	110.386	9.27699	9.04959	0.0208663	NA	TRANSCRIPTION FACTOR PRE
BolC5t31192H	30090.9	3173.33	31.7913	3690.18	-9.88636	0.00012822	0.0360797	PCMH-type FAD-binding domain profile.
BolC5t31193H	12136.9	44.3203	6.18164	51.5388	-10.939	5.25e-05	0.0360797	-
BolC5t31218H	2628.27	975.046	78.5952	1133.85	-5.06348	0.0208404	0.255384	consensus disorder prediction
BolC5t31237H	1.13239	92.1861	388.56	107.201	8.42255	0.00571024	0.12462	consensus disorder prediction
BolC5t31319H	5994.85	984.796	74.1797	0	-6.33649	0.00577133	0.125368	F17L21.9
BolC5t31362H	186.844	24.8193	0	0	-10.1676	0.00636072	NA	#N/A
BolC5t31363H	8689.93	1841.06	160.723	2140.92	-5.75664	0.00989694	0.16888	consensus disorder prediction
BolC5t31416H	30.5744	163.099	2001.97	0	6.03293	0.00902137	0.160343	#N/A
BolC5t31417H	3247.68	214.51	46.8039	249.448	-6.11658	0.00761053	0.146687	DUF4228 DOMAIN PROTEIN-RELATED
BolC5t31428H	7.9267	109.028	4418.11	0	9.12244	0.000424274	0.0392924	Prokaryotic membrane lipoprotein lipid attachment site profile.
BolC5t31461H	125.695	1256.04	2794.1	1460.61	4.47438	0.0353145	0.345258	consensus disorder prediction
BolC5t31464H	13.5886	171.076	4307.72	198.94	8.30834	0.000897942	0.0518531	STI
BolC5t31498H	1226.37	85.9813	19.428	99.9853	-5.98006	0.0105963	0.174829	-
BolC5t31533H	719.065	67.3668	15.0126	78.339	-5.58182	0.0180893	0.234729	consensus disorder prediction
BolC5t31553H	6.79431	56.7299	242.85	65.9697	5.15957	0.0471567	0.407871	AUXIN-RESPONSIVE FAMILY PROTEIN
BolC5t31583H	269.508	52.2979	0.883092	60.8158	-8.25344	0.00823526	0.151864	WRKY_cls
BolC5t31586H	398.6	73.5716	4.41546	85.5544	-6.49616	0.0126041	0.193096	Vaccinia Virus protein VP39
BolC5t31592H	50.9573	413.065	2399.36	480.342	5.5572	0.0135019	0.201299	-
BolC5t31595H	0	31.9106	106.854	0	9.00267	0.022119	NA	#N/A
BolC5t31664H	1962.42	295.173	1.76618	343.249	-10.1177	0.000333007	0.0372793	Lipase (class 3)
BolC5t31691H	13.5886	58.5027	558.997	68.0312	5.36235	0.0246481	0.280231	Potassium Channel Kv1.1; Chain A
BolC5t31704H	22561.6	20.3873	19.428	23.7079	-10.1814	9.63e-05	0.0360797	PCMH-type FAD-binding domain profile.
BolC5t31707H	1529.85	279.218	81.2444	324.695	-4.23494	0.0467858	0.406039	Prefoldin
BolC5t31708H	0	0	71.5304	0	8.42364	0.0446033	NA	alpha/beta hydrolase
BolC5t31744H	104.179	3.54562	0	0	-9.3248	0.0189211	NA	consensus disorder prediction
BolC5t31772H	192.506	770.286	3920.04	0	4.3479	0.0384548	0.361784	#N/A
BolC5t31833H	1207.12	1332.27	25.6097	1549.26	-5.55868	0.0154517	0.21615	WRKY TRANSCRIPTION FACTOR 21-RELATED
BolC5t31845H	10.1915	45.2067	654.371	52.5696	6.00465	0.0137062	0.202686	Histidine biosynthesis bifunctional protein HisIE
BolC5t31954H	7.9267	30.1378	482.168	0	5.92665	0.0173425	0.230547	#N/A
BolC5t31967H	37.3687	54.9571	809.795	63.9081	4.43764	0.0452831	0.398642	consensus disorder prediction
BolC5t31970H	20.3829	137.393	3130.56	159.77	7.26289	0.00260594	0.0844831	Galactosyltransferase
BolC5t31971H	5887.27	589.459	13.2464	685.466	-8.79576	0.000502108	0.0416499	Subtilase family
BolC5t32029H	11.3239	472.454	1530.4	549.404	7.07837	0.00381639	0.102517	bHLH_AtILR3_like
BolC5t32090H	12.4562	37.229	359.418	43.2926	4.85071	0.0455581	0.399814	ubiquitin-conjugating enzyme E2 20
BolC5t32091H	73.605	293.4	1389.1	341.187	4.2382	0.0475249	0.408861	Formate--tetrahydrofolate ligase signature 1.
BolC5t32161H	1.13239	109.028	797.432	126.785	9.45977	0.00168685	0.067379	SINGLE MYB HISTONE 4
BolC5t32234H	6.79431	46.9795	1542.76	54.6311	7.82693	0.00202717	0.0739555	consensus disorder prediction
BolC5t32280H	242.33	37.229	6.18164	43.2926	-5.29278	0.042147	0.382153	PaaI_thioesterase
BolC5t32319H	0	0	533.387	19.5848	11.3222	0.00130216	0.0605005	OS05G0424000 PROTEIN-RELATED
BolC5t32322H	0	0	88.3092	2.06155	8.72766	0.0310189	NA	DUF862_2a
BolC5t32327H	3.39716	19.5009	197.813	22.6771	5.86362	0.0364581	NA	-
BolC5t32354H	0	0	84.7768	7.21543	8.66876	0.0333121	NA	consensus disorder prediction
BolC5t32438H	2.26477	0	276.408	5.15388	6.93124	0.0147875	0.211094	N-LYSINE METHYLTRANSFERASE
BolC5t32498H	3497.94	1769.26	84.7768	2057.43	-5.36664	0.0152813	0.215016	PROTEIN CUP-SHAPED COTYLEDON 2-RELATED
BolC5t32541H	147.21	45.2067	2.64927	0	-5.79606	0.0476574	NA	#N/A
BolC5t32545H	12253.5	982.137	10.5971	1142.1	-10.1752	0.000108432	0.0360797	Glycosyltransferase
BolC5t32584H	1332.82	9606.86	33508	11171.6	4.65196	0.0273299	0.297766	GLYCINE CLEAVAGE SYSTEM H PROTEIN
BolC5t32590H	2712.06	161.326	34.4406	187.601	-6.29907	0.00657767	0.135022	MFS general substrate transporter like domains
BolC5t32621H	97735	1653.15	98.0232	1922.4	-9.96142	0.00011102	0.0360797	Alternative oxidase
BolC5t32726H	26.0449	31.9106	926.363	37.108	5.15249	0.0239894	0.275894	PROTEIN WVD2-LIKE 3
BolC5t32771H	67.9431	0	0	0	-8.70812	0.0409046	NA	LEUCINE-RICH REPEAT EXTENSIN-LIKE PROTEIN 3-RELATED
BolC5t32773H	53.2221	206.532	2492.08	240.171	5.54917	0.0135229	0.201337	Coil
BolC5t32780H	24.9125	163.099	3412.27	189.663	7.09769	0.00299301	0.0915989	Homocysteine S-methyltransferase
BolC5t32840H	0	0	70.6473	13.4001	8.40572	0.0455505	NA	CRAL/TRIO N-terminal domain
BolC5t32845H	66311.4	11983.3	2017.86	13935.1	-5.03829	0.0189348	0.241646	Ubiquinol oxidase
BolC5t32867H	2193.43	136.506	7.06473	158.74	-8.27825	0.00110684	0.0561757	consensus disorder prediction
BolC5t32878H	9381.81	223.374	44.1546	259.756	-7.73108	0.00137745	0.0612782	Gnk2-homologous domain profile.
BolC5t32926H	1042.93	170.19	0.883092	197.909	-10.2057	0.000779417	0.0489996	PROTEIN DMP3
BolC5t32934H	1179.95	239.329	49.4531	278.31	-4.57647	0.0365674	0.351543	OXOGLUTARATE/IRON-DEPENDENT DIOXYGENASE
BolC5t32943H	2.26477	0	768.29	2.06155	8.40608	0.00238217	0.080533	BHLH transcription factor
BolC5t32950H	1485.69	113.46	2.64927	0	-9.13122	0.000732037	0.0474257	OS01G0558700 PROTEIN
BolC5t32982H	10.1915	16.8417	912.234	19.5848	6.48394	0.00788395	0.149059	GDP-fucose protein O-fucosyltransferase
BolC5t32999H	304.612	1.77281	3.53237	0	-6.43012	0.0165308	0.224629	PADRE domain
BolC5t33026H	9.05908	24.8193	301.134	28.8617	5.05488	0.0437459	0.390736	RNA-BINDING (RRM/RBD/RNP MOTIFS)
BolC5t33032H	26.0449	5.31843	1102.98	6.18466	5.40425	0.0183491	0.237016	ATP-binding cassette, ABC transporter-type domain profile.
BolC5t33033H	546.942	133.847	18.5449	155.647	-4.88224	0.0358637	0.347527	probable NAD kinase 1
BolC5t33035H	284.229	2297.56	5032.74	2671.77	4.14622	0.0453613	0.398829	PHOTOSYSTEM II 5 KDA PROTEIN, CHLOROPLASTIC
BolC5t33054H	10.1915	101.05	523.673	117.509	5.68321	0.019863	0.247793	FLIPPASE KINASE 1-RELATED
BolC5t33055H	140.416	716.215	6246.99	832.867	5.47537	0.0132121	0.199071	Leucine-rich repeat family protein
BolC5t33085H	50.9573	139.166	978.465	161.832	4.26315	0.0498458	0.418807	OS05G0367900 PROTEIN
BolC5t33129H	3.39716	0	302.017	15.4616	6.47412	0.0172813	0.230092	Coil
BolC5t33149H	26.0449	140.052	683.513	162.863	4.71389	0.0381074	0.359177	Cytochrome P450 family protein
BolC5t33195H	72.4727	354.562	2355.21	412.311	5.02226	0.0220271	0.26321	Myosin heavy chain
BolC5t33230H	6.79431	168.417	4335.98	195.848	9.31776	0.000361745	0.0386325	-
BolC5t33245H	1.13239	0	202.228	14.4309	7.4804	0.0178064	NA	-
BolC5t33253H	6236.05	1112.44	126.282	1293.62	-5.62585	0.0114247	0.182236	Classic Zinc Finger
BolC5t33300H	28.3096	93.0726	1720.26	108.232	5.92517	0.0102964	0.172557	LEUCINE-RICH REPEAT EXTENSIN-LIKE PROTEIN 3-RELATED
BolC5t33303H	6.79431	28.365	588.139	32.9848	6.43565	0.0104644	0.174391	Serine/Threonine protein kinases active-site signature.
BolC5t33364H	2126.62	8.86405	41.5053	10.3078	-5.67907	0.0122288	0.189859	Alpha/beta hydrolase family
BolC5t33555H	4.52954	254.398	2285.44	295.833	8.97884	0.000667153	0.0461475	GPI-ANCHORED PROTEIN
BolC5t33563H	0	54.9571	126.282	63.9081	9.24368	0.0163718	NA	WUSCHEL-RELATED HOMEOBOX 1-RELATED
BolC5t33566H	57.7517	371.404	4277.7	431.895	6.21081	0.0067704	0.137258	Phosphoethanolamine N-methyltransferase (PEAMT) (EC 2.1.1.103) family profile.
BolC5t33579H	4266.83	829.675	67.9981	964.807	-5.97147	0.00846669	0.15403	Jas motif
BolC5t33586H	123.43	1069.89	3782.28	1244.15	4.93748	0.022606	0.266265	Transferase(Phosphotransferase) domain 1
BolC5t33589H	55332.9	9717.66	2236.87	11300.4	-4.62853	0.027827	0.299234	Aldolase class I
BolC5t33648H	2.26477	30.1378	187.215	35.0464	6.36914	0.0296538	NA	Ribonuclease H-like
BolC5t33651H	4.52954	20.3873	495.414	23.7079	6.77309	0.00930737	0.163048	-
BolC5t33673H	12.4562	41.661	541.335	0	5.44156	0.0235359	0.272316	consensus disorder prediction
BolC5t33674H	1382.64	110.801	43.2715	0	-4.99782	0.0245274	0.27973	consensus disorder prediction
BolC5t33712H	107.577	116.119	1921.61	135.032	4.15887	0.0485386	0.413656	AP2
BolC5t33729H	5139.9	2269.2	188.099	2638.79	-4.77213	0.0256996	0.287071	UDP-Glycosyltransferase/glycogen phosphorylase
BolC5t33741H	346.51	17.7281	6.18164	20.6155	-5.8087	0.0227917	0.267646	-
BolC5t33777H	353.304	3577.53	16741.7	4160.21	5.56638	0.0116391	0.184145	2Fe-2S ferredoxin-like
BolC5t33778H	81.5317	498.16	4189.39	579.296	5.68322	0.0112002	0.179907	Aquaporin-like
BolC5t33783H	52017.3	312.015	226.071	362.833	-7.84598	0.00113582	0.0569563	L-ASPARAGINASE
BolC5t33790H	742.845	692.283	24.7266	805.036	-4.90888	0.0312906	0.320925	G-type lectin S-receptor-like serine/threonine-protein kinase
BolC5t33798H	2264.77	499.046	12.3633	580.327	-7.51708	0.00217687	0.0768499	Fatty acid desaturase family 1 signature
BolC5t33807H	4292.87	146.257	33.5575	0	-6.99909	0.00312607	0.0939461	TRANSMEMBRANE PROTEIN
BolC5t33832H	623.944	6386.55	10243.9	7426.74	4.0372	0.0487516	0.414783	Coil
BolC5t33852H	7570	106.369	6.18164	123.693	-10.258	0.000116609	0.0360797	NAC domain profile.
BolC5t33858H	2012.25	105.482	87.4261	122.662	-4.52456	0.0349718	0.343448	ALUMINUM INDUCED PROTEIN WITH YGL AND LRDR MOTIFS
BolC5t33870H	104511	48657.4	5604.1	56582.4	-4.22098	0.0403642	0.372876	METALLOTHIONEIN-LIKE PROTEIN 3
BolC5t33871H	375.952	8.86405	12.3633	0	-4.92636	0.0414116	0.378849	4'-phosphopantetheinyl transferase superfamily
BolC5t33873H	311.406	5.31843	0.883092	0	-8.46191	0.00634847	0.132493	CONCANAVALIN A-LIKE LECTIN FAMILY PROTEIN
BolC5t33874H	1007.82	7.97765	2.64927	0	-8.57133	0.0014466	0.0626279	CONCANAVALIN A-LIKE LECTIN FAMILY PROTEIN
BolC5t33884H	332.921	0	0	0	-11.0009	0.00221816	0.0771964	consensus disorder prediction
BolC5t33936H	611.488	14.1825	0.883092	0	-9.43543	0.00192998	0.072124	#N/A
BolC5t33937H	25326.9	5324.64	282.589	6191.87	-6.48575	0.00467079	0.112152	P450 superfamily signature
BolC5t33942H	53918.5	954.658	41.5053	1110.15	-10.3431	7.43e-05	0.0360797	E-class P450 group I signature
BolC5t33960H	116.636	559.322	3026.35	650.42	4.69749	0.0286946	0.303648	consensus disorder prediction
BolC5t33966H	7540.55	565.527	185.449	657.635	-5.34552	0.0147576	0.210903	Retinal pigment epithelial membrane protein
BolC5t33989H	172.123	664.804	7846.27	773.082	5.51049	0.012617	0.193096	Peptidase S8 propeptide/proteinase inhibitor I9
BolC5t33995H	5818.2	78.8901	3.53237	91.7391	-10.6856	9.41e-05	0.0360797	Lipolytic enzymes "G-D-S-L" family, serine active site.
BolC5t34004H	0	0	159.84	4.12311	9.58366	0.0106783	NA	SGNH hydrolase
BolC5t34011H	20.3829	238.443	1299.91	277.279	5.99489	0.0104383	0.174382	SGNH_plant_lipase_like
BolC5t34042H	3.39716	0	194.28	8.24621	5.83763	0.0376136	NA	PROTEIN BIG GRAIN 1-LIKE A-RELATED
BolC5t34046H	1538.91	7.97765	1.76618	0	-9.76695	0.000504919	0.0416499	CASKIN
[truncated: 1,652 more rows]
